# Supplementary material for: Crystal structure of (nitrato-κO)bis­(1,10′-phenanthroline-κ2 N,N′)copper(II) nitrate gallic acid monosolvate monohydrate
Source: Acta Crystallogr E Crystallogr Commun. 2016 Oct 14;72(Pt 11):1577–80. doi: 10.1107/S2056989016016066 (PMC5095837; doi:10.1107/S2056989016016066)
Supplement: Supplementary file 1 [file e-72-01577-sup1.cif]

##############################################################################
#                                                                            #
# This CIF contains the data in a paper accepted for publication in          #
# Acta Crystallographica Section E. It conforms to the requirements of       #
# Notes for Authors for Acta Crystallographica Section E, and has been       #
# peer reviewed under the auspices of the IUCr Commission on Journals.       #
#                                                                            #
# Full details of the Crystallographic Information File format               #
# are given in the paper "The Crystallographic Information File (CIF):       #
# a New Standard Archive File for Crystallography" by S. R. Hall, F. H.      #
# Allen and I. D. Brown [Acta Cryst. (1991), A47, 655-685].                  #
#                                                                            #
# The current version of the core CIF dictionary is obtainable from          #
# ftp://ftp.iucr.org/pub/cif_core.dic.                                       #
#                                                                            #
# Software is freely available for graphical display of the structure(s)     #
# in this CIF. For information consult the CIF software page                 #
# http://www.iucr.org/resources/cif/software.                                #
#                                                                            #
# This file may be used for bona fide research purposes within the           #
# scientific community so long as proper attribution is given to the journal # 
# article from which it was obtained.                                        #
#                                                                            #
##############################################################################
data_global
_audit_creation_method     'PLATON <TABLE ACC> option'
_journal_date_recd_electronic     2016-09-19
_journal_date_accepted     2016-10-11
_journal_name_full     'Acta Crystallographica, Section E'
_journal_year     2016
_journal_volume     72
_journal_issue     11
_journal_page_first     1577
_journal_page_last     1580
_journal_paper_category     GM
_journal_paper_doi     10.1107/S2056989016016066
_journal_coeditor_code     WM5328
_publ_contact_author_name
;
;
_publ_contact_author_address
;
;
_publ_contact_author_email     lush@mail.ypu.edu.tw
_publ_contact_author_fax     '8863 610 2327'
_publ_contact_author_phone     '8863 538 1183 ext 8183'
_publ_section_title
;\
Crystal structure of
(nitrato-\k<i>O</i>)bis(1,10'-phenanthroline-\k^2^<i>N</i>,<i>N</i>')\
copper(II) nitrate gallic acid monosolvate monohydrate
;
loop_
    _publ_author_name
    _publ_author_footnote
    _publ_author_address
    'Shen, Fwu Ming' .
;
Department of Biotechnology
Yuanpei University
No.306, Yuanpei St., HsinChu
30015
Taiwan
;
    'Lush, Shie Fu' .
;
Department of Medical Laboratory Science and Biotechnology
Yuanpei University
HsinChu
30015
Taiwan
;
_publ_section_synopsis
;
The coordination sphere of the Cu^II^ atom in the title compound is
trigonal--bipyramidal, with two N atoms of two 1,10-phenanthroline ligands
occupying the axial sites, and the remaining N atoms of the ligands, as well
as one O atom of a nitrate anion occupying the equatorial positions.
;
data_I
_database_code_depnum_ccdc_archive 'CCDC 885877'
_chemical_name_systematic
;
(Nitrato-\k<i>O</i>)bis(1,10'-phenanthroline-\k^2^<i>N</i>,<i>N</i>')copper(II)
nitrate gallic acid monosolvate monohydrate
;
_chemical_name_common     ?
_chemical_formula_moiety     'C24 H16 Cu N5 O3+, N O3 -, C7 H6 O5, H2 O'
_chemical_formula_sum     'C31 H24 Cu N6 O12'
_chemical_formula_structural     ?
_chemical_formula_iupac     '[Cu (N O3) (C12 H8 N4)2] N O3, C7 H6 O5, H2 O'
_chemical_formula_weight     736.11
_chemical_melting_point     ?
_symmetry_cell_setting     monoclinic
_symmetry_space_group_name_H-M     'P 21/n'
_symmetry_space_group_name_Hall     '-P 2yn'
loop_
    _symmetry_equiv_pos_site_id
    _symmetry_equiv_pos_as_xyz
    1 x,y,z
    2 1/2-x,1/2+y,1/2-z
    3 -x,-y,-z
    4 1/2+x,1/2-y,1/2+z
_cell_length_a     11.0235(4)
_cell_length_b     20.5399(9)
_cell_length_c     12.9222(5)
_cell_angle_alpha     90
_cell_angle_beta     93.250(3)
_cell_angle_gamma     90
_cell_volume     2921.2(2)
_cell_formula_units_Z     4
_cell_measurement_reflns_used     3946
_cell_measurement_theta_min     2.97
_cell_measurement_theta_max     29.17
_cell_measurement_temperature     110
_cell_special_details
;
;
_exptl_crystal_description     'parallelepiped'
_exptl_crystal_colour     'green'
_exptl_crystal_size_max     0.480
_exptl_crystal_size_mid     0.420
_exptl_crystal_size_min     0.170
_exptl_crystal_size_rad     ?
_exptl_crystal_density_diffrn     1.674
_exptl_crystal_density_meas     ?
_exptl_crystal_density_method     'Not Measured'
_exptl_crystal_F_000     1508
_exptl_absorpt_coefficient_mu     0.830
_exptl_absorpt_correction_type     multi-scan
_exptl_absorpt_process_details
;
(<i>CrysAlis PRO</i>; Oxford Diffraction, 2009)
;
_exptl_absorpt_correction_T_min     0.513
_exptl_absorpt_correction_T_max     1.000
_exptl_special_details
;
;
_diffrn_ambient_temperature     110
_diffrn_radiation_type     'MoK\a'
_diffrn_radiation_wavelength     0.71073
_diffrn_radiation_source     ?
_diffrn_radiation_monochromator     ?
_diffrn_measurement_device_type     'Oxford Diffraction Gemini-S CCD detector'
_diffrn_measurement_method     '\w scans'
_diffrn_detector_area_resol_mean     ?
_diffrn_reflns_number     11305
_diffrn_reflns_av_R_equivalents     0.0602
_diffrn_reflns_av_sigmaI/netI     0.0614
_diffrn_reflns_theta_min     3.09
_diffrn_reflns_theta_max     25.00
_diffrn_reflns_theta_full     25.00
_diffrn_measured_fraction_theta_max     0.998
_diffrn_measured_fraction_theta_full     0.998
_diffrn_reflns_limit_h_min     -12
_diffrn_reflns_limit_h_max     13
_diffrn_reflns_limit_k_min     -24
_diffrn_reflns_limit_k_max     22
_diffrn_reflns_limit_l_min     -10
_diffrn_reflns_limit_l_max     15
_diffrn_reflns_reduction_process
;
;
_refine_special_details
;
 Refinement on F^2^ for ALL reflections except those
 flagged by the user for potential systematic errors.
 Weighted R-factors wR and all goodnesses of fit S
 are based on F^2^, conventional R-factors R are based
 on F, with F set to zero for negative F^2^. The
 observed criterion of F^2^ > 2sigma(F^2^) is used only
 for calculating -R-factor-obs etc. and is not
 relevant to the choice of reflections for refinement.
 R-factors based on F^2^ are statistically about twice
 as large as those based on F, and R-factors based on
 ALL data will be even larger.
;
_reflns_number_total     5136
_reflns_number_gt     4223
_reflns_threshold_expression     I>2\s(I)
_refine_ls_structure_factor_coef     Fsqd
_refine_ls_matrix_type     full
_refine_ls_R_factor_all     0.0633
_refine_ls_R_factor_gt     0.0507
_refine_ls_wR_factor_gt     0.1282
_refine_ls_wR_factor_ref     0.1366
_refine_ls_goodness_of_fit_ref     1.101
_refine_ls_restrained_S_all     1.101
_refine_ls_number_reflns     5136
_refine_ls_number_parameters     451
_refine_ls_number_restraints     0
_refine_ls_number_constraints     ?
_refine_ls_hydrogen_treatment     constr
_refine_ls_weighting_scheme     calc
_refine_ls_weighting_details
         'calc w=1/[\s^2^(Fo^2^)+(0.0700P)^2^+0.8420P] where P=(Fo^2^+2Fc^2^)/3'
_atom_sites_solution_hydrogens     geom
_atom_sites_solution_primary     direct
_atom_sites_solution_secondary     difmap
_refine_ls_shift/su_max     0.001
_refine_ls_shift/su_mean     0.000
_refine_diff_density_max     1.026
_refine_diff_density_min     -0.695
_refine_ls_extinction_method     'none'
_refine_ls_abs_structure_details     ?
_refine_ls_abs_structure_Flack     .
loop_
    _atom_type_symbol
    _atom_type_description
    _atom_type_scat_dispersion_real
    _atom_type_scat_dispersion_imag
    _atom_type_scat_source
    O O 0.0106 0.0060 'International Tables Vol C Tables 4.2.6.8 and 6.1.1.4'
    N N 0.0061 0.0033 'International Tables Vol C Tables 4.2.6.8 and 6.1.1.4'
    Cu Cu 0.3201 1.2651 'International Tables Vol C Tables 4.2.6.8 and 6.1.1.4'
    H H 0.0000 0.0000 'International Tables Vol C Tables 4.2.6.8 and 6.1.1.4'
    C C 0.0033 0.0016 'International Tables Vol C Tables 4.2.6.8 and 6.1.1.4'
_computing_data_collection
;
CrysAlis CCD (Oxford Diffraction, 2009)
;
_computing_cell_refinement
;
CrysAlis RED (Oxford Diffraction, 2009)
;
_computing_data_reduction
;
CrysAlis RED (Oxford Diffraction, 2009)
;
_computing_structure_solution
;
SHELXS97 (Sheldrick, 2008)
;
_computing_structure_refinement
;
SHELXL97 (Sheldrick, 2008)
;
_computing_molecular_graphics
;
PLATON (Spek, 2009)
;
_computing_publication_material
;
PLATON (Spek, 2009)
;
loop_
    _atom_site_type_symbol
    _atom_site_label
    _atom_site_fract_x
    _atom_site_fract_y
    _atom_site_fract_z
    _atom_site_U_iso_or_equiv
    _atom_site_thermal_displace_type
    _atom_site_calc_flag
    _atom_site_refinement_flags
    _atom_site_occupancy
    Cu Cu 0.24268(3) 0.49115(2) 0.26191(3) 0.01750(10)
                                                     Uani . . 1.000
    O O1 0.36408(19) 0.53000(12) 0.37852(18) 0.0248(8) Uani . . 1.000
    O O2 0.4785(2) 0.45309(12) 0.32175(19) 0.0294(8) Uani . . 1.000
    O O3 0.55944(19) 0.53508(12) 0.40721(19) 0.0259(8) Uani . . 1.000
    N N1 0.2982(2) 0.56158(13) 0.1721(2) 0.0178(8) Uani . . 1.000
    N N2 0.2690(2) 0.43530(13) 0.1306(2) 0.0181(8) Uani . . 1.000
    N N3 0.1835(2) 0.42183(13) 0.3528(2) 0.0179(8) Uani . . 1.000
    N N4 0.0738(2) 0.53148(13) 0.2892(2) 0.0163(8) Uani . . 1.000
    N N5 0.4694(2) 0.50542(14) 0.3699(2) 0.0202(9) Uani . . 1.000
    C C1 0.3180(3) 0.62347(16) 0.1976(3) 0.0197(10) Uani . . 1.000
    C C2 0.3603(3) 0.66881(17) 0.1278(3) 0.0242(11) Uani . . 1.000
    C C3 0.3816(3) 0.64980(16) 0.0288(3) 0.0228(11) Uani . . 1.000
    C C4 0.3626(3) 0.58449(17) -0.0009(3) 0.0213(10) Uani . . 1.000
    C C5 0.3880(3) 0.55843(18) -0.1007(3) 0.0227(10) Uani . . 1.000
    C C6 0.3723(3) 0.49417(17) -0.1218(3) 0.0236(10) Uani . . 1.000
    C C7 0.3316(3) 0.44980(17) -0.0461(3) 0.0203(10) Uani . . 1.000
    C C8 0.3203(3) 0.38203(16) -0.0619(3) 0.0223(10) Uani . . 1.000
    C C9 0.2854(3) 0.34349(17) 0.0174(3) 0.0230(11) Uani . . 1.000
    C C10 0.2595(3) 0.37185(16) 0.1129(3) 0.0204(10) Uani . . 1.000
    C C11 0.3053(3) 0.47373(16) 0.0517(2) 0.0179(10) Uani . . 1.000
    C C12 0.3211(3) 0.54177(16) 0.0736(2) 0.0172(9) Uani . . 1.000
    C C13 0.2448(3) 0.37017(16) 0.3906(3) 0.0211(10) Uani . . 1.000
    C C14 0.1916(3) 0.32439(16) 0.4533(3) 0.0213(10) Uani . . 1.000
    C C15 0.0723(3) 0.33119(16) 0.4773(2) 0.0207(10) Uani . . 1.000
    C C16 0.0063(3) 0.38625(16) 0.4397(2) 0.0189(10) Uani . . 1.000
    C C17 -0.1173(3) 0.39922(17) 0.4628(3) 0.0207(10) Uani . . 1.000
    C C18 -0.1745(3) 0.45470(16) 0.4287(3) 0.0214(10) Uani . . 1.000
    C C19 -0.1132(3) 0.50163(16) 0.3676(3) 0.0199(10) Uani . . 1.000
    C C20 -0.1650(3) 0.56087(16) 0.3325(3) 0.0214(10) Uani . . 1.000
    C C21 -0.0978(3) 0.60333(16) 0.2783(3) 0.0208(10) Uani . . 1.000
    C C22 0.0222(3) 0.58736(16) 0.2575(2) 0.0183(9) Uani . . 1.000
    C C23 0.0076(3) 0.48935(16) 0.3434(2) 0.0170(9) Uani . . 1.000
    C C24 0.0661(3) 0.43054(16) 0.3790(2) 0.0171(9) Uani . . 1.000
    O O4 0.1791(2) 0.74367(11) -0.30357(18) 0.0274(8) Uani . . 1.000
    O O5 0.0913(2) 0.84202(11) -0.19158(18) 0.0219(7) Uani . . 1.000
    O O6 -0.0195(2) 0.82192(11) -0.02000(19) 0.0292(8) Uani . . 1.000
    O O7 0.07418(19) 0.53917(11) -0.10861(17) 0.0210(7) Uani . . 1.000
    O O8 -0.0154(2) 0.57532(11) 0.03158(18) 0.0237(7) Uani . . 1.000
    C C25 0.1118(3) 0.66503(16) -0.1797(2) 0.0185(10) Uani . . 1.000
    C C26 0.1243(3) 0.72826(16) -0.2142(2) 0.0178(10) Uani . . 1.000
    C C27 0.0777(3) 0.77938(16) -0.1584(2) 0.0189(10) Uani . . 1.000
    C C28 0.0202(3) 0.76750(16) -0.0667(3) 0.0196(10) Uani . . 1.000
    C C29 0.0087(3) 0.70440(16) -0.0309(3) 0.0185(10) Uani . . 1.000
    C C30 0.0536(3) 0.65305(16) -0.0874(2) 0.0180(10) Uani . . 1.000
    C C31 0.0348(3) 0.58604(16) -0.0499(2) 0.0174(9) Uani . . 1.000
    O O9 0.1588(2) 0.71367(13) 0.3566(2) 0.0379(9) Uani . . 1.000
    O O10 -0.0026(2) 0.77280(13) 0.3243(2) 0.0345(8) Uani . . 1.000
    O O11 0.1125(2) 0.74807(13) 0.2005(2) 0.0373(9) Uani . . 1.000
    N N6 0.0913(3) 0.74467(14) 0.2930(3) 0.0298(10) Uani . . 1.000
    O O12 -0.1235(2) 0.83188(13) 0.16200(19) 0.0307(8) Uani . . 1.000
    H H1A 0.30290 0.63730 0.26580 0.0240 Uiso calc R 1.000
    H H2A 0.37430 0.71260 0.14870 0.0290 Uiso calc R 1.000
    H H3A 0.40910 0.68060 -0.01950 0.0270 Uiso calc R 1.000
    H H5A 0.41600 0.58660 -0.15260 0.0270 Uiso calc R 1.000
    H H6A 0.38890 0.47830 -0.18860 0.0280 Uiso calc R 1.000
    H H8A 0.33680 0.36340 -0.12690 0.0270 Uiso calc R 1.000
    H H9A 0.27870 0.29770 0.00810 0.0280 Uiso calc R 1.000
    H H10A 0.23430 0.34440 0.16690 0.0250 Uiso calc R 1.000
    H H13A 0.32710 0.36450 0.37420 0.0250 Uiso calc R 1.000
    H H14A 0.23780 0.28840 0.47960 0.0260 Uiso calc R 1.000
    H H15A 0.03490 0.29950 0.51850 0.0250 Uiso calc R 1.000
    H H17A -0.15980 0.36870 0.50250 0.0250 Uiso calc R 1.000
    H H18A -0.25600 0.46250 0.44560 0.0260 Uiso calc R 1.000
    H H20A -0.24640 0.57120 0.34660 0.0260 Uiso calc R 1.000
    H H21A -0.13200 0.64350 0.25480 0.0250 Uiso calc R 1.000
    H H22A 0.06820 0.61730 0.21960 0.0220 Uiso calc R 1.000
    H H4A 0.23120 0.71620 -0.31320 0.0410 Uiso . R 1.000
    H H5B 0.06220 0.86560 -0.14830 0.0330 Uiso . R 1.000
    H H6B -0.04560 0.81060 0.03540 0.0440 Uiso . R 1.000
    H H7A 0.04780 0.50450 -0.08780 0.0320 Uiso . R 1.000
    H H25A 0.14240 0.62980 -0.21820 0.0220 Uiso calc R 1.000
    H H29A -0.02960 0.69630 0.03180 0.0220 Uiso calc R 1.000
    H H12A -0.14580 0.86860 0.14490 0.0460 Uiso . R 1.000
    H H12B -0.08230 0.84000 0.21530 0.0460 Uiso . R 1.000
loop_
    _atom_site_aniso_label
    _atom_site_aniso_U_11
    _atom_site_aniso_U_22
    _atom_site_aniso_U_33
    _atom_site_aniso_U_12
    _atom_site_aniso_U_13
    _atom_site_aniso_U_23
    Cu 0.0172(2) 0.0165(3) 0.0193(2) -0.0003(2) 0.0049(2) 0.0015(2)
    O1 0.0177(12) 0.0316(14) 0.0253(13) 0.0014(10) 0.0025(10) 0.0024(11)
    O2 0.0326(13) 0.0278(15) 0.0287(14) -0.0032(11) 0.0110(11) -0.0052(12)
    O3 0.0158(11) 0.0293(14) 0.0327(14) -0.0052(10) 0.0011(10) 0.0024(11)
    N1 0.0161(13) 0.0159(15) 0.0218(14) 0.0007(10) 0.0050(11) -0.0011(12)
    N2 0.0127(12) 0.0189(15) 0.0228(14) -0.0011(10) 0.0008(11) 0.0003(12)
    N3 0.0164(13) 0.0162(15) 0.0216(14) 0.0008(11) 0.0043(11) -0.0025(12)
    N4 0.0173(13) 0.0160(15) 0.0158(13) -0.0020(11) 0.0028(11) -0.0006(11)
    N5 0.0192(15) 0.0237(17) 0.0184(14) -0.0013(12) 0.0071(12) 0.0038(13)
    C1 0.0190(16) 0.0207(19) 0.0197(17) 0.0029(13) 0.0029(13) -0.0019(14)
    C2 0.0231(17) 0.0176(19) 0.032(2) -0.0002(14) 0.0013(15) -0.0006(16)
    C3 0.0222(17) 0.0176(19) 0.0292(19) -0.0009(13) 0.0073(14) 0.0064(15)
    C4 0.0140(15) 0.027(2) 0.0230(18) 0.0010(13) 0.0015(13) 0.0049(15)
    C5 0.0174(16) 0.031(2) 0.0202(17) 0.0012(14) 0.0056(13) 0.0045(16)
    C6 0.0181(17) 0.034(2) 0.0189(17) 0.0018(14) 0.0032(14) -0.0011(15)
    C7 0.0132(15) 0.027(2) 0.0208(17) 0.0019(13) 0.0024(13) -0.0027(15)
    C8 0.0193(16) 0.024(2) 0.0239(18) 0.0012(13) 0.0033(14) -0.0054(15)
    C9 0.0197(16) 0.0184(19) 0.031(2) 0.0009(13) 0.0024(14) -0.0064(15)
    C10 0.0179(16) 0.0173(18) 0.0263(19) 0.0005(13) 0.0030(14) 0.0004(14)
    C11 0.0124(15) 0.0226(19) 0.0188(16) 0.0002(13) 0.0023(12) 0.0010(14)
    C12 0.0106(14) 0.0193(18) 0.0220(17) 0.0026(12) 0.0027(13) 0.0004(14)
    C13 0.0200(16) 0.0176(18) 0.0256(18) -0.0008(13) 0.0012(14) 0.0006(14)
    C14 0.0264(18) 0.0151(18) 0.0223(17) 0.0008(14) 0.0002(14) 0.0039(14)
    C15 0.0257(17) 0.0188(18) 0.0179(17) -0.0056(13) 0.0034(13) -0.0005(14)
    C16 0.0200(16) 0.0200(18) 0.0168(16) -0.0042(13) 0.0020(13) -0.0029(14)
    C17 0.0212(17) 0.0212(19) 0.0206(17) -0.0029(13) 0.0087(14) -0.0009(15)
    C18 0.0183(16) 0.025(2) 0.0217(18) -0.0031(13) 0.0077(13) -0.0046(15)
    C19 0.0172(16) 0.0228(19) 0.0197(17) 0.0000(13) 0.0021(13) -0.0081(14)
    C20 0.0146(15) 0.0243(19) 0.0257(18) 0.0052(13) 0.0035(13) -0.0055(15)
    C21 0.0202(16) 0.0187(18) 0.0231(17) 0.0024(13) -0.0023(14) -0.0014(15)
    C22 0.0214(16) 0.0158(17) 0.0176(16) -0.0023(13) 0.0004(13) -0.0013(14)
    C23 0.0173(16) 0.0182(17) 0.0156(16) -0.0026(13) 0.0019(13) -0.0023(13)
    C24 0.0164(15) 0.0213(18) 0.0137(16) -0.0026(13) 0.0028(12) -0.0029(13)
    O4 0.0331(14) 0.0233(14) 0.0275(13) 0.0057(10) 0.0175(11) 0.0065(11)
    O5 0.0275(12) 0.0140(13) 0.0250(13) -0.0003(9) 0.0090(10) 0.0021(10)
    O6 0.0421(15) 0.0190(14) 0.0285(14) 0.0000(11) 0.0208(11) -0.0010(11)
    O7 0.0268(12) 0.0139(12) 0.0234(12) -0.0010(9) 0.0104(10) 0.0009(10)
    O8 0.0330(13) 0.0185(13) 0.0206(12) -0.0011(10) 0.0095(10) 0.0014(10)
    C25 0.0177(16) 0.0173(18) 0.0208(17) 0.0025(13) 0.0034(13) -0.0038(14)
    C26 0.0178(16) 0.0185(18) 0.0175(16) -0.0006(13) 0.0058(13) 0.0031(14)
    C27 0.0169(15) 0.0177(18) 0.0219(17) -0.0010(13) 0.0003(13) 0.0034(14)
    C28 0.0187(16) 0.0200(19) 0.0205(17) -0.0007(13) 0.0037(13) -0.0018(14)
    C29 0.0165(16) 0.0218(19) 0.0176(16) -0.0022(13) 0.0050(13) -0.0001(14)
    C30 0.0174(16) 0.0180(18) 0.0187(17) -0.0022(13) 0.0010(13) 0.0010(14)
    C31 0.0150(15) 0.0194(18) 0.0177(16) -0.0018(13) 0.0006(13) 0.0007(14)
    O9 0.0461(16) 0.0310(16) 0.0361(16) 0.0069(12) -0.0028(13) 0.0026(13)
    O10 0.0349(14) 0.0389(16) 0.0306(14) 0.0126(12) 0.0102(11) -0.0004(12)
    O11 0.0422(16) 0.0483(18) 0.0229(14) 0.0073(12) 0.0142(12) 0.0090(12)
    N6 0.0336(17) 0.0225(17) 0.0338(18) -0.0058(13) 0.0053(15) -0.0007(14)
    O12 0.0327(14) 0.0323(15) 0.0280(14) -0.0030(11) 0.0095(11) -0.0004(12)
_geom_special_details
;
 Bond distances, angles etc. have been calculated using the
 rounded fractional coordinates. All su's are estimated
 from the variances of the (full) variance-covariance matrix.
 The cell esds are taken into account in the estimation of
 distances, angles and torsion angles
;
loop_
    _geom_bond_atom_site_label_1
    _geom_bond_atom_site_label_2
    _geom_bond_site_symmetry_1
    _geom_bond_site_symmetry_2
    _geom_bond_distance
    _geom_bond_publ_flag
    Cu O1 . . 2.114(2) yes
    Cu O2 . . 2.782(2) yes
    Cu N1 . . 1.974(3) yes
    Cu N2 . . 2.082(3) yes
    Cu N3 . . 1.980(3) yes
    Cu N4 . . 2.086(2) yes
    O1 N5 . . 1.277(3) no
    O2 N5 . . 1.249(4) no
    O3 N5 . . 1.239(3) no
    O4 C26 . . 1.370(4) no
    O5 C27 . . 1.367(4) no
    O6 C28 . . 1.355(4) no
    O7 C31 . . 1.315(4) no
    O8 C31 . . 1.237(4) no
    O4 H4A . . 0.8200 no
    O5 H5B . . 0.8200 no
    O6 H6B . . 0.8200 no
    O7 H7A . . 0.8200 no
    O9 N6 . . 1.251(4) no
    O10 N6 . . 1.271(4) no
    O11 N6 . . 1.233(5) no
    O12 H12A . . 0.8200 no
    O12 H12B . . 0.8200 no
    N1 C1 . . 1.328(4) no
    N1 C12 . . 1.373(4) no
    N2 C11 . . 1.367(4) no
    N2 C10 . . 1.326(4) no
    N3 C13 . . 1.336(4) no
    N3 C24 . . 1.368(4) no
    N4 C23 . . 1.353(4) no
    N4 C22 . . 1.335(4) no
    C1 C2 . . 1.395(5) no
    C2 C3 . . 1.371(5) no
    C3 C4 . . 1.408(5) no
    C4 C12 . . 1.399(5) no
    C4 C5 . . 1.438(5) no
    C5 C6 . . 1.357(5) no
    C6 C7 . . 1.428(5) no
    C7 C8 . . 1.411(5) no
    C7 C11 . . 1.402(5) no
    C8 C9 . . 1.367(5) no
    C9 C10 . . 1.408(5) no
    C11 C12 . . 1.435(5) no
    C13 C14 . . 1.392(5) no
    C14 C15 . . 1.375(5) no
    C15 C16 . . 1.416(5) no
    C16 C17 . . 1.436(5) no
    C16 C24 . . 1.391(4) no
    C17 C18 . . 1.363(5) no
    C18 C19 . . 1.439(5) no
    C19 C20 . . 1.408(5) no
    C19 C23 . . 1.408(5) no
    C20 C21 . . 1.363(5) no
    C21 C22 . . 1.404(5) no
    C23 C24 . . 1.433(5) no
    C1 H1A . . 0.9500 no
    C2 H2A . . 0.9500 no
    C3 H3A . . 0.9500 no
    C5 H5A . . 0.9500 no
    C6 H6A . . 0.9500 no
    C8 H8A . . 0.9500 no
    C9 H9A . . 0.9500 no
    C10 H10A . . 0.9500 no
    C13 H13A . . 0.9500 no
    C14 H14A . . 0.9500 no
    C15 H15A . . 0.9500 no
    C17 H17A . . 0.9500 no
    C18 H18A . . 0.9500 no
    C20 H20A . . 0.9500 no
    C21 H21A . . 0.9500 no
    C22 H22A . . 0.9500 no
    C25 C30 . . 1.408(4) no
    C25 C26 . . 1.383(5) no
    C26 C27 . . 1.389(4) no
    C27 C28 . . 1.397(5) no
    C28 C29 . . 1.384(5) no
    C29 C30 . . 1.390(5) no
    C30 C31 . . 1.478(5) no
    C25 H25A . . 0.9500 no
    C29 H29A . . 0.9500 no
loop_
    _geom_contact_atom_site_label_1
    _geom_contact_atom_site_label_2
    _geom_contact_distance
    _geom_contact_site_symmetry_1
    _geom_contact_site_symmetry_2
    _geom_contact_publ_flag
    Cu O2 2.782(2) . . no
    O1 O2 2.175(3) . . no
    O1 N1 2.801(3) . . no
    O1 N3 2.989(3) . . no
    O1 C1 3.046(4) . . no
    O1 O3 3.146(3) . 3_666 no
    O1 C18 3.356(4) . 3_566 no
    O2 O12 2.960(3) . 2_545 no
    O2 C5 3.295(4) . 3_665 no
    O2 O1 2.175(3) . . no
    O2 C13 3.254(4) . . no
    O2 C6 3.322(4) . 3_665 no
    O3 O5 2.859(3) . 4_565 no
    O3 C20 3.282(4) . 1_655 no
    O3 O3 3.147(3) . 3_666 no
    O3 O1 3.146(3) . 3_666 no
    O3 O6 3.219(3) . 4_565 no
    O3 N5 3.032(4) . 3_666 no
    O3 C18 3.363(4) . 1_655 no
    O4 O5 2.696(3) . . no
    O4 C8 3.332(4) . 2_554 no
    O4 O12 2.730(3) . 4_564 no
    O5 C20 3.346(4) . 4_564 no
    O5 C1 3.338(4) . 4_464 no
    O5 C2 3.363(4) . 4_464 no
    O5 O4 2.696(3) . . no
    O5 O3 2.859(3) . 4_464 no
    O5 O6 2.624(3) . . no
    O6 O12 2.682(3) . . no
    O6 O5 2.624(3) . . no
    O6 O3 3.219(3) . 4_464 no
    O7 C22 3.369(4) . 3_565 no
    O7 O8 2.648(3) . 3_565 no
    O7 C23 3.170(3) . 3_565 no
    O7 N4 3.128(3) . 3_565 no
    O8 O8 3.223(3) . 3_565 no
    O8 C22 2.936(3) . . no
    O8 C21 3.413(4) . . no
    O8 C31 3.331(4) . 3_565 no
    O8 C10 3.367(4) . 3_565 no
    O8 O7 2.648(3) . 3_565 no
    O9 C10 3.389(4) . 2_555 no
    O9 C1 3.338(4) . . no
    O9 C17 3.340(5) . 3_566 no
    O9 C22 3.228(4) . . no
    O9 C9 3.166(4) . 2_555 no
    O10 C3 3.395(4) . 4_465 no
    O10 O12 2.708(4) . . no
    O10 C9 3.387(4) . 2_555 no
    O11 C13 3.219(4) . 2_555 no
    O11 C1 3.419(4) . . no
    O11 C2 3.359(4) . . no
    O11 O12 3.136(3) . . no
    O11 C14 3.400(4) . 2_555 no
    O11 C29 3.266(5) . . no
    O12 O10 2.708(4) . . no
    O12 O11 3.136(3) . . no
    O12 O2 2.960(3) . 2_555 no
    O12 O4 2.730(3) . 4_465 no
    O12 O6 2.682(3) . . no
    O1 H18A 2.6300 . 3_566 no
    O1 H1A 2.7100 . . no
    O2 H6A 2.7100 . 3_665 no
    O2 H5A 2.6600 . 3_665 no
    O2 H12B 2.6500 . 2_545 no
    O2 H12A 2.5500 . 2_545 no
    O2 H13A 2.5900 . . no
    O3 H20A 2.4400 . 1_655 no
    O3 H5B 2.1600 . 4_565 no
    O3 H18A 2.5500 . 1_655 no
    O4 H8A 2.6200 . 2_554 no
    O5 H8A 2.5600 . 2_554 no
    O5 H20A 2.5500 . 4_564 no
    O6 H5B 2.1300 . . no
    O6 H12A 2.7800 . . no
    O6 H13A 2.8900 . 2_555 no
    O7 H25A 2.4800 . . no
    O8 H29A 2.4900 . . no
    O8 H7A 1.8400 . 3_565 no
    O8 H22A 2.6900 . . no
    O9 H17A 2.4900 . 3_566 no
    O9 H9A 2.5200 . 2_555 no
    O9 H22A 2.8000 . . no
    O9 H1A 2.5600 . . no
    O9 H15A 2.7600 . 3_566 no
    O10 H3A 2.4800 . 4_465 no
    O10 H12B 2.1300 . . no
    O10 H15A 2.5600 . 3_566 no
    O11 H12B 2.8700 . . no
    O11 H29A 2.8200 . . no
    O11 H13A 2.6800 . 2_555 no
    O11 H22A 2.7400 . . no
    O12 H6B 1.9400 . . no
    O12 H4A 1.9200 . 4_465 no
    N1 N4 3.036(3) . . no
    N1 N5 3.298(4) . . no
    N1 N2 2.665(4) . . no
    N1 C22 3.337(4) . . no
    N1 O1 2.801(3) . . no
    N1 C11 2.387(4) . . no
    N2 N3 3.085(4) . . no
    N2 C12 2.388(4) . . no
    N2 N1 2.665(4) . . no
    N3 N4 2.664(4) . . no
    N3 C10 3.415(5) . . no
    N3 N2 3.085(4) . . no
    N3 O1 2.989(3) . . no
    N3 C23 2.381(4) . . no
    N4 C24 2.380(4) . . no
    N4 N3 2.664(4) . . no
    N4 N1 3.036(3) . . no
    N4 O7 3.128(3) . 3_565 no
    N5 O3 3.032(4) . 3_666 no
    N6 C9 3.405(5) . 2_555 no
    N6 C10 3.283(5) . 2_555 no
    N6 C22 3.345(4) . . no
    N1 H22A 2.8800 . . no
    N5 H5B 2.8500 . 4_565 no
    N5 H6A 2.9100 . 3_665 no
    N6 H12B 2.8800 . . no
    N6 H10A 2.8400 . 2_555 no
    N6 H22A 2.7900 . . no
    C1 O9 3.338(4) . . no
    C1 O11 3.419(4) . . no
    C1 C22 3.474(5) . . no
    C1 O5 3.338(4) . 4_565 no
    C2 C14 3.401(5) . 2_555 no
    C2 O5 3.363(4) . 4_565 no
    C2 O11 3.359(4) . . no
    C3 C8 3.354(5) . 3_665 no
    C3 O10 3.395(4) . 4_564 no
    C4 C7 3.464(5) . 3_665 no
    C5 C7 3.538(5) . 3_665 no
    C5 O2 3.295(4) . 3_665 no
    C5 C11 3.468(5) . 3_665 no
    C6 O2 3.322(4) . 3_665 no
    C6 C12 3.481(5) . 3_665 no
    C7 C4 3.464(5) . 3_665 no
    C7 C5 3.538(5) . 3_665 no
    C8 C3 3.354(5) . 3_665 no
    C8 O4 3.332(4) . 2_544 no
    C9 N6 3.405(5) . 2_545 no
    C9 O9 3.166(4) . 2_545 no
    C9 C29 3.402(5) . 3_565 no
    C9 O10 3.387(4) . 2_545 no
    C10 C29 3.459(5) . 3_565 no
    C10 C30 3.486(5) . 3_565 no
    C10 C31 3.411(5) . 3_565 no
    C10 O8 3.367(4) . 3_565 no
    C10 O9 3.389(4) . 2_545 no
    C10 N6 3.283(5) . 2_545 no
    C11 C5 3.468(5) . 3_665 no
    C12 C6 3.481(5) . 3_665 no
    C12 C31 3.573(4) . . no
    C13 O11 3.219(4) . 2_545 no
    C14 C2 3.401(5) . 2_545 no
    C14 O11 3.400(4) . 2_545 no
    C15 C21 3.430(5) . 3_566 no
    C15 C20 3.423(5) . 3_566 no
    C16 C20 3.510(5) . 3_566 no
    C16 C19 3.544(5) . 3_566 no
    C17 C23 3.554(5) . 3_566 no
    C17 O9 3.340(5) . 3_566 no
    C18 O1 3.356(4) . 3_566 no
    C18 C24 3.581(5) . 3_566 no
    C18 O3 3.363(4) . 1_455 no
    C18 C23 3.573(5) . 3_566 no
    C19 C16 3.544(5) . 3_566 no
    C19 C24 3.569(5) . 3_566 no
    C20 O3 3.282(4) . 1_455 no
    C20 O5 3.346(4) . 4_465 no
    C20 C15 3.423(5) . 3_566 no
    C20 C16 3.510(5) . 3_566 no
    C21 O8 3.413(4) . . no
    C21 C15 3.430(5) . 3_566 no
    C22 N6 3.345(4) . . no
    C22 O7 3.369(4) . 3_565 no
    C22 C1 3.474(5) . . no
    C22 O9 3.228(4) . . no
    C22 O8 2.936(3) . . no
    C23 C17 3.554(5) . 3_566 no
    C23 O7 3.170(3) . 3_565 no
    C23 C18 3.573(5) . 3_566 no
    C24 C18 3.581(5) . 3_566 no
    C24 C19 3.569(5) . 3_566 no
    C29 O11 3.266(5) . . no
    C29 C10 3.459(5) . 3_565 no
    C29 C9 3.402(5) . 3_565 no
    C30 C10 3.486(5) . 3_565 no
    C31 C10 3.411(5) . 3_565 no
    C31 C12 3.573(4) . . no
    C31 O8 3.331(4) . 3_565 no
    C1 H22A 2.7900 . . no
    C2 H14A 2.9900 . 2_555 no
    C9 H29A 2.9700 . 3_565 no
    C13 H10A 2.9300 . . no
    C14 H2A 2.7300 . 2_545 no
    C15 H2A 3.0100 . 2_545 no
    C17 H12A 2.9600 . 2_445 no
    C18 H12A 2.7800 . 2_445 no
    C22 H7A 2.9600 . 3_565 no
    C27 H14A 3.0000 . 2_555 no
    C28 H14A 2.8700 . 2_555 no
    C31 H7A 2.7600 . 3_565 no
    H1A O1 2.7100 . . no
    H1A O9 2.5600 . . no
    H2A C15 3.0100 . 2_555 no
    H2A C14 2.7300 . 2_555 no
    H2A H14A 2.5400 . 2_555 no
    H3A H15A 2.5200 . 2_555 no
    H3A H5A 2.5900 . . no
    H3A O10 2.4800 . 4_564 no
    H4A H25A 2.4000 . . no
    H4A O12 1.9200 . 4_564 no
    H4A H12A 2.2900 . 4_564 no
    H4A H12B 2.3700 . 4_564 no
    H5A H3A 2.5900 . . no
    H5A H12B 2.2800 . 4_564 no
    H5A O2 2.6600 . 3_665 no
    H5B H20A 2.4800 . 4_564 no
    H5B O6 2.1300 . . no
    H5B N5 2.8500 . 4_464 no
    H5B O3 2.1600 . 4_464 no
    H6A O2 2.7100 . 3_665 no
    H6A H8A 2.5700 . . no
    H6A N5 2.9100 . 3_665 no
    H6B H12B 2.4600 . . no
    H6B O12 1.9400 . . no
    H6B H12A 2.2000 . . no
    H6B H29A 2.3500 . . no
    H7A H7A 2.5600 . 3_565 no
    H7A O8 1.8400 . 3_565 no
    H7A C31 2.7600 . 3_565 no
    H7A C22 2.9600 . 3_565 no
    H8A O5 2.5600 . 2_544 no
    H8A H6A 2.5700 . . no
    H8A O4 2.6200 . 2_544 no
    H9A O9 2.5200 . 2_545 no
    H10A N6 2.8400 . 2_545 no
    H10A C13 2.9300 . . no
    H12A C17 2.9600 . 2_455 no
    H12A H6B 2.2000 . . no
    H12A H4A 2.2900 . 4_465 no
    H12A O2 2.5500 . 2_555 no
    H12A H18A 2.4700 . 2_455 no
    H12A C18 2.7800 . 2_455 no
    H12A O6 2.7800 . . no
    H12B N6 2.8800 . . no
    H12B O11 2.8700 . . no
    H12B O2 2.6500 . 2_555 no
    H12B H4A 2.3700 . 4_465 no
    H12B H6B 2.4600 . . no
    H12B H5A 2.2800 . 4_465 no
    H12B O10 2.1300 . . no
    H13A O6 2.8900 . 2_545 no
    H13A O11 2.6800 . 2_545 no
    H13A O2 2.5900 . . no
    H14A C2 2.9900 . 2_545 no
    H14A H2A 2.5400 . 2_545 no
    H14A C28 2.8700 . 2_545 no
    H14A C27 3.0000 . 2_545 no
    H15A O9 2.7600 . 3_566 no
    H15A H17A 2.5700 . . no
    H15A H3A 2.5200 . 2_545 no
    H15A O10 2.5600 . 3_566 no
    H17A H15A 2.5700 . . no
    H17A O9 2.4900 . 3_566 no
    H18A H12A 2.4700 . 2_445 no
    H18A H20A 2.5800 . . no
    H18A O1 2.6300 . 3_566 no
    H18A O3 2.5500 . 1_455 no
    H20A O3 2.4400 . 1_455 no
    H20A H18A 2.5800 . . no
    H20A H5B 2.4800 . 4_465 no
    H20A O5 2.5500 . 4_465 no
    H22A O11 2.7400 . . no
    H22A N1 2.8800 . . no
    H22A N6 2.7900 . . no
    H22A C1 2.7900 . . no
    H22A O9 2.8000 . . no
    H22A O8 2.6900 . . no
    H25A O7 2.4800 . . no
    H25A H4A 2.4000 . . no
    H29A O8 2.4900 . . no
    H29A O11 2.8200 . . no
    H29A H6B 2.3500 . . no
    H29A C9 2.9700 . 3_565 no
loop_
    _geom_angle_atom_site_label_1
    _geom_angle_atom_site_label_2
    _geom_angle_atom_site_label_3
    _geom_angle_site_symmetry_1
    _geom_angle_site_symmetry_2
    _geom_angle_site_symmetry_3
    _geom_angle
    _geom_angle_publ_flag
    O1 Cu O2 . . . 50.52(8) yes
    O1 Cu N1 . . . 86.42(10) yes
    O1 Cu N2 . . . 132.61(9) yes
    O1 Cu N3 . . . 93.74(10) yes
    O1 Cu N4 . . . 105.34(9) yes
    O2 Cu N1 . . . 93.06(8) yes
    O2 Cu N2 . . . 84.29(8) yes
    O2 Cu N3 . . . 88.12(8) yes
    O2 Cu N4 . . . 153.32(9) yes
    N1 Cu N2 . . . 82.09(11) yes
    N1 Cu N3 . . . 178.59(10) yes
    N1 Cu N4 . . . 96.77(10) yes
    N2 Cu N3 . . . 98.81(11) yes
    N2 Cu N4 . . . 121.57(10) yes
    N3 Cu N4 . . . 81.84(10) yes
    Cu O1 N5 . . . 109.30(19) yes
    Cu O2 N5 . . . 78.26(15) yes
    C26 O4 H4A . . . 108.00 no
    C27 O5 H5B . . . 107.00 no
    C28 O6 H6B . . . 107.00 no
    C31 O7 H7A . . . 108.00 no
    H12A O12 H12B . . . 101.00 no
    C1 N1 C12 . . . 118.5(3) no
    Cu N1 C1 . . . 127.4(2) yes
    Cu N1 C12 . . . 114.0(2) yes
    Cu N2 C11 . . . 110.5(2) yes
    C10 N2 C11 . . . 117.5(3) no
    Cu N2 C10 . . . 132.0(2) yes
    C13 N3 C24 . . . 118.7(3) no
    Cu N3 C24 . . . 113.6(2) yes
    Cu N3 C13 . . . 127.7(2) yes
    Cu N4 C22 . . . 131.2(2) yes
    Cu N4 C23 . . . 110.3(2) yes
    C22 N4 C23 . . . 118.4(3) no
    O1 N5 O3 . . . 119.0(3) no
    O2 N5 O3 . . . 122.1(2) no
    O1 N5 O2 . . . 118.9(2) no
    O9 N6 O11 . . . 121.8(3) no
    O9 N6 O10 . . . 119.1(3) no
    O10 N6 O11 . . . 119.0(3) no
    N1 C1 C2 . . . 122.3(3) no
    C1 C2 C3 . . . 119.6(3) no
    C2 C3 C4 . . . 119.7(3) no
    C5 C4 C12 . . . 118.1(3) no
    C3 C4 C5 . . . 124.4(3) no
    C3 C4 C12 . . . 117.4(3) no
    C4 C5 C6 . . . 120.9(3) no
    C5 C6 C7 . . . 121.7(3) no
    C6 C7 C11 . . . 118.9(3) no
    C8 C7 C11 . . . 117.1(3) no
    C6 C7 C8 . . . 124.0(3) no
    C7 C8 C9 . . . 119.3(3) no
    C8 C9 C10 . . . 119.8(3) no
    N2 C10 C9 . . . 122.7(3) no
    C7 C11 C12 . . . 119.4(3) no
    N2 C11 C7 . . . 123.7(3) no
    N2 C11 C12 . . . 116.9(2) no
    N1 C12 C11 . . . 116.4(3) no
    N1 C12 C4 . . . 122.5(3) no
    C4 C12 C11 . . . 121.1(3) no
    N3 C13 C14 . . . 121.9(3) no
    C13 C14 C15 . . . 120.2(3) no
    C14 C15 C16 . . . 118.9(3) no
    C15 C16 C24 . . . 117.7(3) no
    C17 C16 C24 . . . 118.8(3) no
    C15 C16 C17 . . . 123.5(3) no
    C16 C17 C18 . . . 121.0(3) no
    C17 C18 C19 . . . 121.0(3) no
    C18 C19 C20 . . . 124.1(3) no
    C20 C19 C23 . . . 117.0(3) no
    C18 C19 C23 . . . 118.8(3) no
    C19 C20 C21 . . . 119.7(3) no
    C20 C21 C22 . . . 119.6(3) no
    N4 C22 C21 . . . 122.1(3) no
    C19 C23 C24 . . . 119.6(3) no
    N4 C23 C24 . . . 117.4(3) no
    N4 C23 C19 . . . 123.0(3) no
    N3 C24 C23 . . . 116.5(3) no
    N3 C24 C16 . . . 122.6(3) no
    C16 C24 C23 . . . 120.9(3) no
    C2 C1 H1A . . . 119.00 no
    N1 C1 H1A . . . 119.00 no
    C1 C2 H2A . . . 120.00 no
    C3 C2 H2A . . . 120.00 no
    C4 C3 H3A . . . 120.00 no
    C2 C3 H3A . . . 120.00 no
    C6 C5 H5A . . . 120.00 no
    C4 C5 H5A . . . 120.00 no
    C5 C6 H6A . . . 119.00 no
    C7 C6 H6A . . . 119.00 no
    C7 C8 H8A . . . 120.00 no
    C9 C8 H8A . . . 120.00 no
    C10 C9 H9A . . . 120.00 no
    C8 C9 H9A . . . 120.00 no
    N2 C10 H10A . . . 119.00 no
    C9 C10 H10A . . . 119.00 no
    C14 C13 H13A . . . 119.00 no
    N3 C13 H13A . . . 119.00 no
    C15 C14 H14A . . . 120.00 no
    C13 C14 H14A . . . 120.00 no
    C14 C15 H15A . . . 121.00 no
    C16 C15 H15A . . . 121.00 no
    C16 C17 H17A . . . 120.00 no
    C18 C17 H17A . . . 120.00 no
    C19 C18 H18A . . . 120.00 no
    C17 C18 H18A . . . 120.00 no
    C21 C20 H20A . . . 120.00 no
    C19 C20 H20A . . . 120.00 no
    C20 C21 H21A . . . 120.00 no
    C22 C21 H21A . . . 120.00 no
    N4 C22 H22A . . . 119.00 no
    C21 C22 H22A . . . 119.00 no
    C26 C25 C30 . . . 119.7(3) no
    O4 C26 C25 . . . 123.1(3) no
    O4 C26 C27 . . . 117.2(3) no
    C25 C26 C27 . . . 119.8(3) no
    C26 C27 C28 . . . 120.5(3) no
    O5 C27 C26 . . . 119.9(3) no
    O5 C27 C28 . . . 119.6(3) no
    C27 C28 C29 . . . 120.1(3) no
    O6 C28 C27 . . . 114.0(3) no
    O6 C28 C29 . . . 125.9(3) no
    C28 C29 C30 . . . 119.5(3) no
    C25 C30 C31 . . . 121.3(3) no
    C29 C30 C31 . . . 118.3(3) no
    C25 C30 C29 . . . 120.4(3) no
    O7 C31 C30 . . . 115.8(2) no
    O8 C31 C30 . . . 121.5(3) no
    O7 C31 O8 . . . 122.6(3) no
    C30 C25 H25A . . . 120.00 no
    C26 C25 H25A . . . 120.00 no
    C28 C29 H29A . . . 120.00 no
    C30 C29 H29A . . . 120.00 no
loop_
    _geom_torsion_atom_site_label_1
    _geom_torsion_atom_site_label_2
    _geom_torsion_atom_site_label_3
    _geom_torsion_atom_site_label_4
    _geom_torsion_site_symmetry_1
    _geom_torsion_site_symmetry_2
    _geom_torsion_site_symmetry_3
    _geom_torsion_site_symmetry_4
    _geom_torsion
    _geom_torsion_publ_flag
    O2 Cu O1 N5 . . . . 10.27(17) no
    N1 Cu O1 N5 . . . . -86.7(2) no
    N2 Cu O1 N5 . . . . -10.8(3) no
    N3 Cu O1 N5 . . . . 94.7(2) no
    N4 Cu O1 N5 . . . . 177.29(19) no
    O1 Cu O2 N5 . . . . -10.12(16) no
    N1 Cu O2 N5 . . . . 72.70(18) no
    N2 Cu O2 N5 . . . . 154.43(18) no
    N3 Cu O2 N5 . . . . -106.52(18) no
    N4 Cu O2 N5 . . . . -39.0(3) no
    O1 Cu N1 C1 . . . . -42.0(3) no
    O1 Cu N1 C12 . . . . 136.0(2) no
    O2 Cu N1 C1 . . . . -92.2(3) no
    O2 Cu N1 C12 . . . . 85.9(2) no
    N2 Cu N1 C1 . . . . -176.0(3) no
    N2 Cu N1 C12 . . . . 2.1(2) no
    N4 Cu N1 C1 . . . . 63.0(3) no
    N4 Cu N1 C12 . . . . -119.0(2) no
    O1 Cu N2 C10 . . . . 98.6(3) no
    O1 Cu N2 C11 . . . . -79.7(2) no
    O2 Cu N2 C10 . . . . 82.4(3) no
    O2 Cu N2 C11 . . . . -95.9(2) no
    N1 Cu N2 C10 . . . . 176.3(3) no
    N1 Cu N2 C11 . . . . -2.0(2) no
    N3 Cu N2 C10 . . . . -4.8(3) no
    N3 Cu N2 C11 . . . . 176.9(2) no
    N4 Cu N2 C10 . . . . -90.6(3) no
    N4 Cu N2 C11 . . . . 91.1(2) no
    O1 Cu N3 C13 . . . . -68.7(3) no
    O1 Cu N3 C24 . . . . 110.3(2) no
    O2 Cu N3 C13 . . . . -18.4(3) no
    O2 Cu N3 C24 . . . . 160.6(2) no
    N2 Cu N3 C13 . . . . 65.5(3) no
    N2 Cu N3 C24 . . . . -115.5(2) no
    N4 Cu N3 C13 . . . . -173.6(3) no
    N4 Cu N3 C24 . . . . 5.4(2) no
    O1 Cu N4 C22 . . . . 87.0(3) no
    O1 Cu N4 C23 . . . . -97.6(2) no
    O2 Cu N4 C22 . . . . 109.7(3) no
    O2 Cu N4 C23 . . . . -74.9(3) no
    N1 Cu N4 C22 . . . . -1.2(3) no
    N1 Cu N4 C23 . . . . 174.3(2) no
    N2 Cu N4 C22 . . . . -86.0(3) no
    N2 Cu N4 C23 . . . . 89.5(2) no
    N3 Cu N4 C22 . . . . 178.6(3) no
    N3 Cu N4 C23 . . . . -5.9(2) no
    Cu O1 N5 O2 . . . . -20.5(3) no
    Cu O1 N5 O3 . . . . 157.7(2) no
    Cu O2 N5 O1 . . . . 14.9(2) no
    Cu O2 N5 O3 . . . . -163.2(3) no
    Cu N1 C1 C2 . . . . 178.4(2) no
    C12 N1 C1 C2 . . . . 0.4(5) no
    Cu N1 C12 C4 . . . . -179.2(3) no
    Cu N1 C12 C11 . . . . -1.8(3) no
    C1 N1 C12 C4 . . . . -1.0(5) no
    C1 N1 C12 C11 . . . . 176.4(3) no
    Cu N2 C10 C9 . . . . -178.0(2) no
    C11 N2 C10 C9 . . . . 0.2(5) no
    Cu N2 C11 C7 . . . . 179.2(3) no
    Cu N2 C11 C12 . . . . 1.6(3) no
    C10 N2 C11 C7 . . . . 0.6(5) no
    C10 N2 C11 C12 . . . . -176.9(3) no
    Cu N3 C13 C14 . . . . -179.3(3) no
    C24 N3 C13 C14 . . . . 1.7(5) no
    Cu N3 C24 C16 . . . . 178.0(2) no
    Cu N3 C24 C23 . . . . -4.0(3) no
    C13 N3 C24 C16 . . . . -2.9(4) no
    C13 N3 C24 C23 . . . . 175.1(3) no
    Cu N4 C22 C21 . . . . 174.9(2) no
    C23 N4 C22 C21 . . . . -0.3(4) no
    Cu N4 C23 C19 . . . . -175.9(3) no
    Cu N4 C23 C24 . . . . 5.5(3) no
    C22 N4 C23 C19 . . . . 0.2(4) no
    C22 N4 C23 C24 . . . . -178.3(3) no
    N1 C1 C2 C3 . . . . 0.6(5) no
    C1 C2 C3 C4 . . . . -1.1(5) no
    C2 C3 C4 C5 . . . . -176.6(3) no
    C2 C3 C4 C12 . . . . 0.6(5) no
    C3 C4 C5 C6 . . . . 177.0(3) no
    C12 C4 C5 C6 . . . . -0.1(5) no
    C3 C4 C12 N1 . . . . 0.5(5) no
    C3 C4 C12 C11 . . . . -176.8(3) no
    C5 C4 C12 N1 . . . . 177.8(3) no
    C5 C4 C12 C11 . . . . 0.6(5) no
    C4 C5 C6 C7 . . . . -0.8(5) no
    C5 C6 C7 C8 . . . . -176.3(3) no
    C5 C6 C7 C11 . . . . 1.2(5) no
    C6 C7 C8 C9 . . . . 177.2(3) no
    C11 C7 C8 C9 . . . . -0.3(5) no
    C6 C7 C11 N2 . . . . -178.1(3) no
    C6 C7 C11 C12 . . . . -0.7(5) no
    C8 C7 C11 N2 . . . . -0.5(5) no
    C8 C7 C11 C12 . . . . 176.9(3) no
    C7 C8 C9 C10 . . . . 1.0(5) no
    C8 C9 C10 N2 . . . . -0.9(5) no
    N2 C11 C12 N1 . . . . 0.1(4) no
    N2 C11 C12 C4 . . . . 177.5(3) no
    C7 C11 C12 N1 . . . . -177.6(3) no
    C7 C11 C12 C4 . . . . -0.2(5) no
    N3 C13 C14 C15 . . . . 0.6(5) no
    C13 C14 C15 C16 . . . . -1.8(5) no
    C14 C15 C16 C17 . . . . -177.9(3) no
    C14 C15 C16 C24 . . . . 0.7(4) no
    C15 C16 C17 C18 . . . . 176.7(3) no
    C24 C16 C17 C18 . . . . -1.9(5) no
    C15 C16 C24 N3 . . . . 1.7(4) no
    C15 C16 C24 C23 . . . . -176.2(3) no
    C17 C16 C24 N3 . . . . -179.6(3) no
    C17 C16 C24 C23 . . . . 2.5(4) no
    C16 C17 C18 C19 . . . . 0.7(6) no
    C17 C18 C19 C20 . . . . -177.9(4) no
    C17 C18 C19 C23 . . . . 0.0(5) no
    C18 C19 C20 C21 . . . . 177.5(4) no
    C23 C19 C20 C21 . . . . -0.4(5) no
    C18 C19 C23 N4 . . . . -177.9(3) no
    C18 C19 C23 C24 . . . . 0.6(5) no
    C20 C19 C23 N4 . . . . 0.1(5) no
    C20 C19 C23 C24 . . . . 178.6(3) no
    C19 C20 C21 C22 . . . . 0.4(5) no
    C20 C21 C22 N4 . . . . 0.0(5) no
    N4 C23 C24 N3 . . . . -1.3(4) no
    N4 C23 C24 C16 . . . . 176.7(3) no
    C19 C23 C24 N3 . . . . -179.9(3) no
    C19 C23 C24 C16 . . . . -1.9(4) no
    C30 C25 C26 O4 . . . . -179.6(3) no
    C30 C25 C26 C27 . . . . -1.0(5) no
    C26 C25 C30 C29 . . . . 0.0(5) no
    C26 C25 C30 C31 . . . . 177.9(3) no
    O4 C26 C27 O5 . . . . -2.2(4) no
    O4 C26 C27 C28 . . . . 179.8(3) no
    C25 C26 C27 O5 . . . . 179.2(3) no
    C25 C26 C27 C28 . . . . 1.1(5) no
    O5 C27 C28 O6 . . . . 1.3(4) no
    O5 C27 C28 C29 . . . . -178.3(3) no
    C26 C27 C28 O6 . . . . 179.3(3) no
    C26 C27 C28 C29 . . . . -0.3(5) no
    O6 C28 C29 C30 . . . . 179.8(3) no
    C27 C28 C29 C30 . . . . -0.7(5) no
    C28 C29 C30 C25 . . . . 0.8(5) no
    C28 C29 C30 C31 . . . . -177.1(3) no
    C25 C30 C31 O7 . . . . -0.9(4) no
    C25 C30 C31 O8 . . . . 179.4(3) no
    C29 C30 C31 O7 . . . . 177.1(3) no
    C29 C30 C31 O8 . . . . -2.7(5) no
loop_
    _geom_hbond_atom_site_label_D
    _geom_hbond_atom_site_label_H
    _geom_hbond_atom_site_label_A
    _geom_hbond_site_symmetry_A
    _geom_hbond_distance_DH
    _geom_hbond_distance_HA
    _geom_hbond_distance_DA
    _geom_hbond_angle_DHA
    _geom_hbond_publ_flag
    O4 H4A O12 4_564 0.8200 1.9200 2.730(3) 167.00 yes
    O5 H5B O6 . 0.8200 2.1300 2.624(3) 119.00 yes
    O5 H5B O3 4_464 0.8200 2.1600 2.859(3) 143.00 yes
    O6 H6B O12 . 0.8200 1.9400 2.682(3) 150.00 yes
    O7 H7A O8 3_565 0.8200 1.8400 2.648(3) 170.00 yes
    O12 H12A O2 2_555 0.8200 2.5500 2.960(3) 112.00 yes
    O12 H12B O10 . 0.8200 2.1300 2.708(4) 128.00 yes
    C1 H1A O9 . 0.9500 2.5600 3.338(4) 139.00 yes
    C3 H3A O10 4_564 0.9500 2.4800 3.395(4) 161.00 yes
    C8 H8A O5 2_544 0.9500 2.5600 3.482(4) 165.00 yes
    C9 H9A O9 2_545 0.9500 2.5200 3.166(4) 125.00 yes
    C13 H13A O2 . 0.9500 2.5900 3.254(4) 128.00 yes
    C15 H15A O10 3_566 0.9500 2.5600 3.457(4) 158.00 yes
    C17 H17A O9 3_566 0.9500 2.4900 3.340(5) 150.00 yes
    C18 H18A O3 1_455 0.9500 2.5500 3.363(4) 144.00 yes
    C20 H20A O3 1_455 0.9500 2.4400 3.282(4) 148.00 yes
    C20 H20A O5 4_465 0.9500 2.5500 3.346(4) 141.00 yes
    C25 H25A Cg9 3_565 0.9500 2.9500 3.680(3) 135.00 yes
_shelx_res_file
;
    shelx.res created by SHELXL-2014/4
TITL 1202      P 21/n       R = 0.05
CELL  0.71073   11.0235   20.5399   12.9222    90.000    93.250    90.000
ZERR  4           0.0004    0.0009    0.0005     0.000     0.003     0.000
LATT   1
SYMM     0.50000 - X ,    0.50000 + Y ,    0.50000 - Z
SFAC  C  H Cu  N  O
UNIT   124   96   4  24  48
TEMP  -163
omit 0.0 50.0
HTAB
L.S. 5
FMAP 2
PLAN 20
ACTA
BOND $H
WGHT    0.070000    0.842000
FVAR       1.90777
CU    3    0.242676    0.491149    0.261913    11.00000    0.01719    0.01646 =
         0.01929    0.00154    0.00490   -0.00030
O1    5    0.364079    0.529999    0.378525    11.00000    0.01768    0.03164 =
         0.02529    0.00242    0.00253    0.00136
O2    5    0.478499    0.453089    0.321745    11.00000    0.03263    0.02780 =
         0.02869   -0.00524    0.01097   -0.00324
O3    5    0.559441    0.535080    0.407211    11.00000    0.01583    0.02928 =
         0.03270    0.00238    0.00107   -0.00516
N1    4    0.298173    0.561578    0.172081    11.00000    0.01610    0.01592 =
         0.02178   -0.00115    0.00500    0.00073
N2    4    0.268982    0.435303    0.130576    11.00000    0.01270    0.01889 =
         0.02283    0.00034    0.00079   -0.00113
N3    4    0.183479    0.421826    0.352768    11.00000    0.01637    0.01622 =
         0.02162   -0.00249    0.00431    0.00082
N4    4    0.073775    0.531484    0.289196    11.00000    0.01728    0.01598 =
         0.01577   -0.00059    0.00284   -0.00203
N5    4    0.469378    0.505420    0.369870    11.00000    0.01918    0.02375 =
         0.01837    0.00375    0.00714   -0.00129
C1    1    0.318015    0.623468    0.197632    11.00000    0.01898    0.02070 =
         0.01972   -0.00192    0.00290    0.00292
AFIX  43
H1A   2    0.302868    0.637348    0.265831    11.00000   -1.20000
AFIX   0
C2    1    0.360341    0.668807    0.127770    11.00000    0.02309    0.01757 =
         0.03160   -0.00057    0.00128   -0.00016
AFIX  43
H2A   2    0.374306    0.712630    0.148725    11.00000   -1.20000
AFIX   0
C3    1    0.381640    0.649799    0.028850    11.00000    0.02215    0.01760 =
         0.02919    0.00639    0.00729   -0.00094
AFIX  43
H3A   2    0.409129    0.680553   -0.019488    11.00000   -1.20000
AFIX   0
C4    1    0.362629    0.584494   -0.000906    11.00000    0.01400    0.02654 =
         0.02295    0.00493    0.00152    0.00100
C5    1    0.387952    0.558433   -0.100714    11.00000    0.01737    0.03105 =
         0.02019    0.00446    0.00563    0.00117
AFIX  43
H5A   2    0.415998    0.586584   -0.152573    11.00000   -1.20000
AFIX   0
C6    1    0.372308    0.494174   -0.121761    11.00000    0.01809    0.03386 =
         0.01892   -0.00111    0.00324    0.00177
AFIX  43
H6A   2    0.388885    0.478297   -0.188550    11.00000   -1.20000
AFIX   0
C7    1    0.331565    0.449802   -0.046089    11.00000    0.01320    0.02702 =
         0.02077   -0.00268    0.00240    0.00190
C8    1    0.320325    0.382035   -0.061873    11.00000    0.01926    0.02361 =
         0.02392   -0.00541    0.00326    0.00121
AFIX  43
H8A   2    0.336826    0.363402   -0.126878    11.00000   -1.20000
AFIX   0
C9    1    0.285421    0.343487    0.017430    11.00000    0.01966    0.01842 =
         0.03123   -0.00638    0.00237    0.00093
AFIX  43
H9A   2    0.278665    0.297724    0.008139    11.00000   -1.20000
AFIX   0
C10   1    0.259515    0.371848    0.112945    11.00000    0.01788    0.01726 =
         0.02632    0.00043    0.00297    0.00048
AFIX  43
H10A  2    0.234257    0.344428    0.166881    11.00000   -1.20000
AFIX   0
C11   1    0.305300    0.473731    0.051733    11.00000    0.01240    0.02256 =
         0.01880    0.00099    0.00228    0.00016
C12   1    0.321084    0.541769    0.073644    11.00000    0.01058    0.01930 =
         0.02200    0.00037    0.00266    0.00256
C13   1    0.244822    0.370169    0.390554    11.00000    0.01996    0.01758 =
         0.02557    0.00057    0.00121   -0.00078
AFIX  43
H13A  2    0.327082    0.364486    0.374169    11.00000   -1.20000
AFIX   0
C14   1    0.191551    0.324388    0.453324    11.00000    0.02645    0.01511 =
         0.02233    0.00389    0.00018    0.00076
AFIX  43
H14A  2    0.237754    0.288368    0.479603    11.00000   -1.20000
AFIX   0
C15   1    0.072335    0.331193    0.477331    11.00000    0.02566    0.01878 =
         0.01791   -0.00053    0.00337   -0.00558
AFIX  43
H15A  2    0.034855    0.299496    0.518499    11.00000   -1.20000
AFIX   0
C16   1    0.006323    0.386248    0.439666    11.00000    0.02000    0.01997 =
         0.01680   -0.00287    0.00200   -0.00424
C17   1   -0.117262    0.399216    0.462814    11.00000    0.02124    0.02120 =
         0.02057   -0.00089    0.00867   -0.00285
AFIX  43
H17A  2   -0.159778    0.368686    0.502454    11.00000   -1.20000
AFIX   0
C18   1   -0.174460    0.454700    0.428733    11.00000    0.01831    0.02458 =
         0.02171   -0.00458    0.00769   -0.00305
AFIX  43
H18A  2   -0.255955    0.462490    0.445617    11.00000   -1.20000
AFIX   0
C19   1   -0.113213    0.501626    0.367573    11.00000    0.01718    0.02282 =
         0.01966   -0.00808    0.00207    0.00003
C20   1   -0.164952    0.560874    0.332510    11.00000    0.01461    0.02434 =
         0.02565   -0.00553    0.00346    0.00520
AFIX  43
H20A  2   -0.246387    0.571221    0.346563    11.00000   -1.20000
AFIX   0
C21   1   -0.097792    0.603325    0.278341    11.00000    0.02017    0.01868 =
         0.02306   -0.00144   -0.00226    0.00242
AFIX  43
H21A  2   -0.131997    0.643502    0.254826    11.00000   -1.20000
AFIX   0
C22   1    0.022234    0.587355    0.257477    11.00000    0.02140    0.01581 =
         0.01765   -0.00127    0.00044   -0.00229
AFIX  43
H22A  2    0.068222    0.617269    0.219578    11.00000   -1.20000
AFIX   0
C23   1    0.007644    0.489348    0.343389    11.00000    0.01731    0.01820 =
         0.01563   -0.00235    0.00193   -0.00258
C24   1    0.066080    0.430541    0.378956    11.00000    0.01639    0.02134 =
         0.01371   -0.00288    0.00285   -0.00263
O4    5    0.179080    0.743671   -0.303566    11.00000    0.03313    0.02325 =
         0.02747    0.00646    0.01752    0.00573
AFIX   3
H4A   2    0.231210    0.716201   -0.313246    11.00000   -1.50000
AFIX   0
O5    5    0.091317    0.842020   -0.191582    11.00000    0.02747    0.01397 =
         0.02500    0.00209    0.00899   -0.00027
AFIX   3
H5B   2    0.062197    0.865650   -0.148252    11.00000   -1.50000
AFIX   0
O6    5   -0.019520    0.821916   -0.019997    11.00000    0.04205    0.01904 =
         0.02854   -0.00101    0.02075   -0.00001
AFIX   3
H6B   2   -0.045600    0.810606    0.035393    11.00000   -1.50000
AFIX   0
O7    5    0.074179    0.539170   -0.108614    11.00000    0.02680    0.01390 =
         0.02337    0.00088    0.01037   -0.00098
AFIX   3
H7A   2    0.047819    0.504500   -0.087824    11.00000   -1.50000
AFIX   0
O8    5   -0.015411    0.575317    0.031582    11.00000    0.03302    0.01851 =
         0.02062    0.00136    0.00951   -0.00107
C25   1    0.111836    0.665031   -0.179716    11.00000    0.01766    0.01731 =
         0.02078   -0.00375    0.00337    0.00249
AFIX  43
H25A  2    0.142394    0.629812   -0.218158    11.00000   -1.20000
AFIX   0
C26   1    0.124308    0.728255   -0.214185    11.00000    0.01784    0.01854 =
         0.01751    0.00310    0.00584   -0.00060
C27   1    0.077717    0.779382   -0.158442    11.00000    0.01689    0.01772 =
         0.02188    0.00343    0.00025   -0.00099
C28   1    0.020190    0.767501   -0.066693    11.00000    0.01865    0.01996 =
         0.02054   -0.00178    0.00373   -0.00072
C29   1    0.008712    0.704401   -0.030937    11.00000    0.01654    0.02182 =
         0.01760   -0.00007    0.00498   -0.00223
AFIX  43
H29A  2   -0.029638    0.696257    0.031786    11.00000   -1.20000
AFIX   0
C30   1    0.053634    0.653051   -0.087365    11.00000    0.01740    0.01803 =
         0.01871    0.00096    0.00099   -0.00218
C31   1    0.034790    0.586040   -0.049928    11.00000    0.01502    0.01936 =
         0.01774    0.00075    0.00064   -0.00185
O9    5    0.158770    0.713670    0.356646    11.00000    0.04613    0.03096 =
         0.03612    0.00258   -0.00277    0.00695
O10   5   -0.002602    0.772804    0.324335    11.00000    0.03491    0.03889 =
         0.03056   -0.00042    0.01020    0.01259
O11   5    0.112540    0.748066    0.200477    11.00000    0.04218    0.04829 =
         0.02288    0.00899    0.01424    0.00734
N6    4    0.091270    0.744673    0.293003    11.00000    0.03363    0.02251 =
         0.03385   -0.00067    0.00531   -0.00577
O12   5   -0.123460    0.831876    0.162003    11.00000    0.03272    0.03227 =
         0.02804   -0.00037    0.00949   -0.00299
AFIX   3
H12A  2   -0.145810    0.868596    0.144873    11.00000   -1.50000
H12B  2   -0.082350    0.839977    0.215333    11.00000   -1.50000
HKLF 4
REM  1202      P 21/n       R = 0.05
REM R1 =  0.0507 for   4223 Fo > 4sig(Fo)  and  0.0633 for all   5136 data
REM    451 parameters refined using      0 restraints
END
WGHT      0.0814      0.4464
REM Highest difference peak  1.026,  deepest hole -0.695,  1-sigma level  0.099
Q1    1   0.2842  0.5257  0.2163  11.00000  0.05    1.03
Q2    1  -0.0753  0.7989  0.1954  11.00000  0.05    0.95
Q3    1   0.2018  0.4587  0.3048  11.00000  0.05    0.79
Q4    1   0.2865  0.4605  0.2113  11.00000  0.05    0.77
Q5    1   0.1980  0.5241  0.3032  11.00000  0.05    0.74
Q6    1  -0.0065  0.7716  0.2425  11.00000  0.05    0.66
Q7    1   0.2688  0.5871  0.2007  11.00000  0.05    0.49
Q8    1   0.3587  0.5626  0.4180  11.00000  0.05    0.44
Q9    1   0.0351  0.5115  0.3196  11.00000  0.05    0.44
Q10   1   0.0621  0.5512  0.2654  11.00000  0.05    0.43
Q11   1   0.2120  0.3956  0.3225  11.00000  0.05    0.41
Q12   1  -0.1474  0.4277  0.4809  11.00000  0.05    0.39
Q13   1   0.1118  0.5058  0.2663  11.00000  0.05    0.39
Q14   1   0.3010  0.4412  0.2737  11.00000  0.05    0.37
Q15   1   0.0373  0.7647 -0.1131  11.00000  0.05    0.37
Q16   1  -0.0222  0.3760  0.4321  11.00000  0.05    0.37
Q17   1   0.2970  0.4871  0.3359  11.00000  0.05    0.36
Q18   1   0.0503  0.6253 -0.0708  11.00000  0.05    0.36
Q19   1   0.5193  0.5640  0.4639  11.00000  0.05    0.35
Q20   1   0.3014  0.4260 -0.0575  11.00000  0.05    0.34
;
