# Supplementary material for: Crystal structure of (nitrato-κO)bis­(1,10′-phenanthroline-κ2 N,N′)copper(II) nitrate gallic acid monosolvate monohydrate
Source: Acta Crystallogr E Crystallogr Commun. 2016 Oct 14;72(Pt 11):1577–80. doi: 10.1107/S2056989016016066 (PMC5095837; doi:10.1107/S2056989016016066)
Supplement: Supplementary file 2 [file e-72-01577-Isup2.hkl]

# 
# h,k,l, Fc-squared, Fo-squared, sigma(Fo-squared) and status flag 
# 
data_I
_shelx_title ' 1202      P 21/n       R = 0.05' 
_shelx_refln_list_code          4 
_shelx_F_calc_maximum      512.47 
_exptl_crystal_F_000      1508.00 
_reflns_d_resolution_high  0.8409 
 
loop_ 
 _symmetry_equiv_pos_as_xyz 
 'x, y, z' 
 '-x+1/2, y+1/2, -z+1/2' 
 '-x, -y, -z' 
 'x-1/2, -y-1/2, z-1/2' 
 
_cell_length_a    11.0235 
_cell_length_b    20.5399 
_cell_length_c    12.9222 
_cell_angle_alpha  90.000 
_cell_angle_beta   93.250 
_cell_angle_gamma  90.000 
 
_shelx_F_squared_multiplier     1.000 
 
loop_ 
 _refln_index_h 
 _refln_index_k 
 _refln_index_l 
 _refln_F_squared_calc 
 _refln_F_squared_meas 
 _refln_F_squared_sigma 
 _refln_observed_status 
   2   0   0      845.95     1202.57     54.43 o 
   4   0   0     1177.53     1163.29     52.70 o 
   6   0   0      346.28      219.11     41.48 o 
   8   0   0     6651.46     5959.83    256.79 o 
  10   0   0       55.43       62.68     32.61 o 
  12   0   0     1858.69     1580.37    159.62 o 
   2   1   0     6510.98     6605.99    516.76 o 
   3   1   0    13863.73    17445.63    541.17 o 
   4   1   0     1050.05      830.65     21.54 o 
   5   1   0       45.74       36.83      5.09 o 
   6   1   0      145.66      103.78     14.93 o 
   7   1   0      957.72      820.08     59.92 o 
   8   1   0      209.67      146.70     30.55 o 
   9   1   0       89.68       31.78     15.15 o 
  10   1   0       27.20        0.00     19.08 o 
  11   1   0      159.44       51.37     33.26 o 
  12   1   0       19.13        6.92     18.08 o 
  13   1   0     1056.08      757.84     84.04 o 
   2   2   0    12934.43    12136.16    755.98 o 
   3   2   0    18580.23    20525.47   1206.52 o 
   4   2   0    12596.23    11821.39    641.38 o 
   5   2   0     9269.19     9847.93    529.87 o 
   6   2   0     3808.15     3642.50     77.76 o 
   7   2   0        5.32        0.00      4.86 o 
   8   2   0      492.53      438.70     46.43 o 
   9   2   0      714.50      635.72     60.51 o 
  10   2   0     3428.73     3053.55    141.61 o 
  11   2   0     1210.80     1017.78     86.81 o 
  12   2   0      531.21      411.49     56.02 o 
  13   2   0      612.00      538.14     69.77 o 
   1   3   0       33.08       39.60      6.39 o 
   2   3   0    19107.05    21714.60   1701.85 o 
   3   3   0        6.69        3.86      5.93 o 
   4   3   0     3400.71     3730.27    223.07 o 
   5   3   0      116.15      114.86     13.41 o 
   6   3   0     2565.34     2772.60    104.77 o 
   7   3   0      702.19      656.27     34.03 o 
   8   3   0       59.99       56.00      6.57 o 
   9   3   0     1282.76     1104.95     78.14 o 
  10   3   0        2.92        7.60     16.93 o 
  11   3   0        5.92        0.00     30.23 o 
  12   3   0      266.27      201.40     41.85 o 
   0   4   0    27618.50    28237.57   1117.42 o 
   1   4   0     2081.30     1900.50     60.02 o 
   2   4   0       39.99       28.42      5.00 o 
   3   4   0       93.93       90.18     14.30 o 
   4   4   0     3452.07     4206.76    202.85 o 
   5   4   0        3.50        4.15      9.38 o 
   6   4   0     1530.90     1699.59    118.43 o 
   7   4   0       60.28       75.48     14.91 o 
   8   4   0     2238.70     2288.05    110.10 o 
   9   4   0     2339.02     2127.86    135.82 o 
  10   4   0      877.26      816.54     72.19 o 
  11   4   0       69.17       15.98     24.28 o 
  12   4   0      892.57      861.32     84.23 o 
   1   5   0    11602.41    13017.35    240.54 o 
   2   5   0    11620.19    12251.61    737.62 o 
   3   5   0    10385.68    10799.67    690.83 o 
   4   5   0     2750.67     3213.75    340.44 o 
   5   5   0       43.81       37.21      9.26 o 
   6   5   0       42.97       46.21     11.61 o 
   7   5   0     1938.01     1777.69     80.86 o 
   8   5   0      195.93      188.61     17.02 o 
   9   5   0      110.62       91.21     20.93 o 
  10   5   0       86.81       50.24     23.40 o 
  11   5   0      100.72       69.92     31.20 o 
  12   5   0       46.56       43.03     23.40 o 
   0   6   0     5417.42     5007.22    331.62 o 
   1   6   0     1590.21     1698.72     38.24 o 
   2   6   0     5767.63     6316.73    291.18 o 
   3   6   0      718.47      704.58     23.85 o 
   4   6   0     1768.40     1336.91     77.04 o 
   5   6   0     2637.61     3248.79    100.29 o 
   6   6   0    11444.92    14038.58    278.95 o 
   7   6   0      175.78      184.63     18.53 o 
   8   6   0     3428.50     3332.02    109.50 o 
   9   6   0      252.89      247.32     50.90 o 
  10   6   0     1885.33     1797.06    106.86 o 
  11   6   0       33.88       12.25     20.56 o 
  12   6   0       40.82       24.72     19.86 o 
   1   7   0     4094.18     3291.55     59.21 o 
   2   7   0     4194.54     4183.56    109.45 o 
   3   7   0     2505.47     2595.35    103.24 o 
   4   7   0     2001.09     2363.70    220.56 o 
   5   7   0       26.51        9.76      7.51 o 
   6   7   0     1212.90     1271.21     52.95 o 
   7   7   0     1431.42     1480.38     92.25 o 
   8   7   0      166.77      227.71     22.82 o 
   9   7   0     1341.61     1329.16     95.94 o 
  10   7   0     1326.54     1381.74    100.30 o 
  11   7   0      320.10      290.21     66.99 o 
  12   7   0       77.42       46.35     32.42 o 
   0   8   0     3170.75     2463.56    227.77 o 
   1   8   0     1620.05     1586.31     36.87 o 
   2   8   0     7510.96     7518.34    132.29 o 
   3   8   0     5401.79     5261.36    175.43 o 
   4   8   0     2116.76     2022.34     83.49 o 
   5   8   0     1354.01     1246.85     40.58 o 
   6   8   0     6194.04     6705.82    343.19 o 
   7   8   0      110.57      128.24     16.74 o 
   8   8   0     5535.27     5944.93    331.05 o 
   9   8   0      730.10      765.31     54.87 o 
  10   8   0      540.99      527.44     67.25 o 
  11   8   0        7.91       18.33     22.14 o 
  12   8   0      629.88      633.66     86.32 o 
   1   9   0     3051.44     2774.85     75.35 o 
   2   9   0    12950.66    15010.62    292.73 o 
   3   9   0     2706.19     2696.18     73.98 o 
   4   9   0     1382.71     1433.10     71.39 o 
   5   9   0        5.42        1.78      6.67 o 
   6   9   0      640.10      649.79     47.01 o 
   7   9   0      252.02      265.99     23.13 o 
   8   9   0      210.77      256.99     25.97 o 
   9   9   0     4935.78     5518.24    178.66 o 
  10   9   0     1995.69     2082.34    118.89 o 
  11   9   0      564.63      549.23     51.69 o 
  12   9   0       38.15       19.88     23.81 o 
   0  10   0     2895.67     3300.47    188.13 o 
   1  10   0      278.01      283.52     18.48 o 
   2  10   0      392.04      206.34     25.24 o 
   3  10   0     1588.83     1943.43     69.90 o 
   4  10   0    10055.19    10227.53    219.78 o 
   5  10   0     3609.98     3748.94    104.45 o 
   6  10   0      250.57      292.83     24.01 o 
   7  10   0     1762.08     1744.82     61.83 o 
   8  10   0     6323.45     6395.45    297.27 o 
   9  10   0     3401.23     3766.52    195.83 o 
  10  10   0      548.51      623.20     72.48 o 
  11  10   0       57.23       54.40     40.18 o 
   1  11   0     3521.70     3885.85    143.60 o 
   2  11   0      819.57      846.41     52.50 o 
   3  11   0      283.72      263.00     22.07 o 
   4  11   0        4.98       16.27      6.95 o 
   5  11   0     3554.53     4011.31    118.16 o 
   6  11   0        4.30        5.24      8.83 o 
   7  11   0      335.36      358.62     28.51 o 
   8  11   0      554.45      601.23     39.05 o 
   9  11   0     1053.01     1187.13     70.99 o 
  10  11   0      768.29      691.39     62.03 o 
  11  11   0      126.60       90.23     35.34 o 
   0  12   0    10457.24     9704.44    390.92 o 
   1  12   0     1794.32     1459.36     81.37 o 
   2  12   0       58.14       23.70     10.57 o 
   3  12   0     1986.89     1993.06     91.47 o 
   4  12   0      223.04      169.96     17.87 o 
   5  12   0        6.30       13.43      9.98 o 
   6  12   0     2498.72     2384.54     74.64 o 
   7  12   0     1185.87     1234.40     53.67 o 
   8  12   0     4439.28     4729.36    148.55 o 
   9  12   0        4.29        0.00     11.20 o 
  10  12   0       29.29       45.71     38.83 o 
  11  12   0        3.40        5.28     34.03 o 
   1  13   0      151.94      144.85     19.38 o 
   2  13   0        0.84        3.94      7.78 o 
   3  13   0      563.58      567.26     42.52 o 
   4  13   0      116.07      145.40     24.19 o 
   5  13   0     1653.29     1708.43     73.45 o 
   6  13   0       79.87       55.46     13.26 o 
   7  13   0       24.13       37.74     12.70 o 
   8  13   0      189.10      231.43     26.60 o 
   9  13   0      478.42      404.34     56.58 o 
  10  13   0      321.30      311.17     53.73 o 
  11  13   0       64.11       37.83     27.93 o 
   0  14   0      710.36      610.98     76.79 o 
   1  14   0      524.75      440.34     45.48 o 
   2  14   0     3185.52     3164.13     84.60 o 
   3  14   0     3315.71     3126.04    145.86 o 
   4  14   0     5920.32     5853.90    176.07 o 
   5  14   0     1535.16     1762.93     80.68 o 
   6  14   0      718.35      695.29     40.28 o 
   7  14   0      340.23      348.56     29.88 o 
   8  14   0     2907.11     3067.19    118.85 o 
   9  14   0      843.78      857.68     83.09 o 
  10  14   0      984.12     1007.73     93.25 o 
   1  15   0      378.55      314.01     42.09 o 
   2  15   0       16.21        7.56     12.20 o 
   3  15   0      395.42      374.20     29.23 o 
   4  15   0      256.64      264.34     32.98 o 
   5  15   0     1169.78     1248.00    103.26 o 
   6  15   0       60.44       47.98     13.82 o 
   7  15   0      756.51      818.04     59.94 o 
   8  15   0        7.47       27.62     16.46 o 
   9  15   0       19.04       52.50     23.71 o 
  10  15   0       44.36       54.50     40.12 o 
   0  16   0      423.75      379.70     68.28 o 
   1  16   0     5504.32     4940.75    380.74 o 
   2  16   0     5745.68     5089.34    178.96 o 
   3  16   0     1785.36     1812.90     83.60 o 
   4  16   0     4308.75     4123.29    131.42 o 
   5  16   0      319.99      382.67     41.00 o 
   6  16   0       45.20       88.19     33.41 o 
   7  16   0     2402.42     2639.67    242.07 o 
   8  16   0      949.37      942.71     68.12 o 
   9  16   0      316.17      292.48     52.71 o 
   1  17   0      669.86      660.86     64.25 o 
   2  17   0     1036.96      998.53     77.24 o 
   3  17   0     1725.72     1564.44     99.10 o 
   4  17   0      184.73      207.30     31.13 o 
   5  17   0      864.80      968.63    111.26 o 
   6  17   0     1129.35     1143.92    136.82 o 
   7  17   0      184.68      210.99     48.92 o 
   8  17   0        5.88        0.00     38.85 o 
   9  17   0       72.91      101.52     42.24 o 
   0  18   0     3815.68     3658.31    221.99 o 
   1  18   0     4626.49     4275.99    171.12 o 
   2  18   0      469.34      399.46     73.89 o 
   3  18   0     1782.32     1773.34    170.04 o 
   4  18   0       57.01       35.57     19.37 o 
   5  18   0     1551.17     1594.58    108.84 o 
   6  18   0      155.75      179.35     46.13 o 
   7  18   0      571.53      613.67     73.57 o 
   8  18   0     1089.37     1309.38    181.07 o 
   1  19   0       18.45       50.50     32.74 o 
   2  19   0     1656.50     1611.42    104.43 o 
   3  19   0        3.26        0.00     22.71 o 
   4  19   0      341.45      202.81     43.91 o 
   5  19   0       11.50       32.59     26.97 o 
   6  19   0     1764.17     1512.44    112.15 o 
   7  19   0      147.26      166.74     41.64 o 
   8  19   0       19.21        4.71     20.15 o 
   0  20   0        6.62        0.00     28.23 o 
   1  20   0     3293.96     2966.73    146.87 o 
   2  20   0       85.85       55.28     26.15 o 
   3  20   0      229.85      311.66     50.74 o 
   4  20   0       30.52       69.27     90.11 o 
   5  20   0     1564.25     1577.34    113.21 o 
   6  20   0      410.19      541.67    135.48 o 
   7  20   0      484.10      482.43     64.03 o 
   1  21   0       22.24       37.29     24.63 o 
   2  21   0        6.77        0.00     25.11 o 
   3  21   0     1068.89     1074.24     91.45 o 
   4  21   0      491.63      403.80     98.68 o 
   5  21   0       98.43      118.45     64.46 o 
   6  21   0      206.85      243.39     47.20 o 
   0  22   0       70.12        0.00     51.86 o 
   1  22   0     1045.06      927.79     87.40 o 
   2  22   0        7.34        0.00     51.35 o 
   3  22   0      438.15      574.99    130.06 o 
   4  22   0      424.57      732.80    117.74 o 
   5  22   0       82.04       91.79     51.44 o 
   1  23   0       86.45      107.23     43.37 o 
   2  23   0      127.26      107.74     41.30 o 
   3  23   0      191.83      164.66     76.70 o 
   4  23   0       55.21       44.00     39.90 o 
   0  24   0     2073.33     1853.46    186.57 o 
   1  24   0     1002.70     1033.91     97.94 o 
   2  24   0       15.17       21.66     26.89 o 
 -13   0   1      843.79      699.40    108.49 o 
 -11   0   1     3282.27     2598.19    193.50 o 
  -9   0   1     3433.31     3000.80    190.72 o 
  -7   0   1      121.09       65.77     29.47 o 
  -5   0   1     6465.92     6070.42    217.57 o 
  -3   0   1     7439.52     7790.87    313.37 o 
   3   0   1   262621.44   274755.16   5171.09 o 
   5   0   1    27057.17    30147.81    693.97 o 
   7   0   1     1349.48      997.10     94.16 o 
   9   0   1     4581.54     4180.18    226.23 o 
  11   0   1      161.83      110.82     34.70 o 
  13   0   1      661.57      518.68     97.26 o 
 -13   1   1      104.46       43.98     26.82 o 
 -12   1   1     1518.10     1184.06     93.58 o 
 -11   1   1       35.86       31.20     22.07 o 
 -10   1   1      123.29      108.42     28.68 o 
  -9   1   1      756.36      664.18     61.85 o 
  -8   1   1     1431.47     1398.23     54.42 o 
  -7   1   1      986.26      866.70     60.27 o 
  -6   1   1      365.66      474.28     44.09 o 
  -5   1   1     2274.69     2243.10     68.69 o 
  -4   1   1      756.72      903.71     32.51 o 
  -3   1   1     1409.12     1352.73     51.59 o 
  -2   1   1     9701.73    13740.41    432.59 o 
   2   1   1     2339.47     2446.67     92.54 o 
   3   1   1    18999.77    19666.03   1484.24 o 
   4   1   1     1849.25     2147.49     76.29 o 
   5   1   1      109.25       96.66     32.35 o 
   6   1   1        3.68        0.00     48.88 o 
   7   1   1      390.65      314.25     37.08 o 
   8   1   1      496.10      374.29     43.78 o 
   9   1   1      299.95      271.88     42.05 o 
  10   1   1       69.58       35.67     29.59 o 
  11   1   1        5.56       14.33     17.19 o 
  12   1   1      167.99      114.19     52.04 o 
  13   1   1       43.56        0.00     42.10 o 
 -13   2   1     1081.93      890.86     86.64 o 
 -12   2   1      103.89       69.74     26.97 o 
 -11   2   1     1593.04     1393.90     98.08 o 
 -10   2   1      337.11      298.55     43.71 o 
  -9   2   1     1111.95     1005.09     78.87 o 
  -8   2   1      990.07      866.20     45.11 o 
  -7   2   1     1445.02     1274.66     63.38 o 
  -6   2   1     1472.11     1692.75     79.76 o 
  -5   2   1    11344.22    12842.52    387.83 o 
  -4   2   1     2421.47     3267.72     85.42 o 
  -3   2   1     3426.35     3489.65     77.14 o 
  -2   2   1       34.40       24.03      4.32 o 
  -1   2   1     8842.52     9795.33    188.83 o 
   1   2   1    31239.42    36616.54   6125.40 o 
   2   2   1     1428.16     1450.16    135.18 o 
   3   2   1    32648.53    32230.14   1923.54 o 
   4   2   1     3926.39     4140.97    291.49 o 
   5   2   1    16801.44    16605.90   1594.67 o 
   6   2   1     8174.92     8880.94    824.57 o 
   7   2   1      139.07       79.90     10.20 o 
   8   2   1     1458.16     1332.94     50.83 o 
   9   2   1     4947.84     4406.24    166.92 o 
  10   2   1       44.58        0.00     20.12 o 
  11   2   1       13.63       44.45     23.37 o 
  12   2   1        2.58       15.89     35.94 o 
 -13   3   1      158.61       66.78     27.97 o 
 -12   3   1      285.87      257.82     44.03 o 
 -11   3   1       11.30       20.76     17.76 o 
 -10   3   1     1328.63     1240.24     87.99 o 
  -9   3   1      392.14      377.05     28.02 o 
  -8   3   1     1811.48     1714.18     48.77 o 
  -7   3   1       20.94       23.43      5.32 o 
  -6   3   1      205.51      179.17     18.22 o 
  -5   3   1      206.72      362.06     24.00 o 
  -4   3   1      588.63      529.62     52.47 o 
  -3   3   1       18.27       30.76      5.85 o 
  -2   3   1     1183.09     1147.62     73.64 o 
  -1   3   1     1770.58     1879.76     62.68 o 
   0   3   1       21.06       35.85      4.50 o 
   1   3   1      173.44      265.24     14.36 o 
   2   3   1      137.30      123.54      7.89 o 
   3   3   1     7214.52     6385.90    142.15 o 
   4   3   1        3.95        6.11      5.54 o 
   5   3   1       46.52       25.97      6.95 o 
   6   3   1       70.54       46.50     23.07 o 
   7   3   1      477.88      407.63     44.66 o 
   8   3   1       11.23        4.22     14.13 o 
   9   3   1        1.89        0.00     20.57 o 
  10   3   1       13.23        0.00     50.24 o 
  11   3   1      298.53      271.94     46.86 o 
  12   3   1     1300.89     1152.66     96.56 o 
 -12   4   1        6.77        2.26     16.85 o 
 -11   4   1     1081.06      941.41     78.71 o 
 -10   4   1      775.35      695.04     65.99 o 
  -9   4   1     2422.56     2369.89    160.30 o 
  -8   4   1       11.69       19.76      7.16 o 
  -7   4   1     7439.56     7591.18    112.86 o 
  -6   4   1     2934.13     3275.22    109.01 o 
  -5   4   1     4373.99     4999.35    359.98 o 
  -4   4   1       60.37       58.22      8.56 o 
  -3   4   1       21.09       54.91      8.74 o 
  -2   4   1      690.76      936.80     49.90 o 
  -1   4   1    17735.58    17237.31    265.43 o 
   0   4   1        1.21       42.09      5.74 o 
   1   4   1     1257.82      919.49     22.79 o 
   2   4   1        2.09        4.05      4.02 o 
   3   4   1       90.62       78.05      7.88 o 
   4   4   1     2663.12     2942.89    238.85 o 
   5   4   1     6227.65     6243.58    629.46 o 
   6   4   1       77.55       87.17     13.82 o 
   7   4   1     5634.66     5432.00    266.71 o 
   8   4   1       31.25       32.63     17.54 o 
   9   4   1     1036.68      955.55     75.96 o 
  10   4   1       20.27        0.00     22.57 o 
  11   4   1      203.72      146.82     32.96 o 
  12   4   1      831.68      727.43     76.38 o 
 -12   5   1      530.42      370.08     53.23 o 
 -11   5   1       36.58       46.26     22.24 o 
 -10   5   1      519.01      461.95     53.01 o 
  -9   5   1      421.45      372.29     30.41 o 
  -8   5   1     1420.90     1486.39     54.23 o 
  -7   5   1       24.05       35.04      9.08 o 
  -6   5   1       56.16       80.57      8.93 o 
  -5   5   1     3834.18     4526.91    273.13 o 
  -4   5   1     1232.08     1183.63    111.27 o 
  -3   5   1      875.04      953.05     31.27 o 
  -2   5   1       27.16       42.79      8.57 o 
  -1   5   1     5398.73     5584.33    113.72 o 
   0   5   1     9973.31     9933.69    241.21 o 
   1   5   1     1859.42     2085.20     43.09 o 
   2   5   1     2921.09     2928.49     99.35 o 
   3   5   1     3639.25     3394.84     79.66 o 
   4   5   1       59.67       92.36      9.72 o 
   5   5   1      112.03      154.57     23.84 o 
   6   5   1      382.59      431.31     25.51 o 
   7   5   1      495.51      522.36     35.33 o 
   8   5   1     1729.60     1757.20    244.64 o 
   9   5   1      380.26      337.35     43.93 o 
  10   5   1      120.72      110.08     27.02 o 
  11   5   1      453.43      414.28     58.58 o 
  12   5   1      650.04      518.88     66.54 o 
 -12   6   1       25.16        4.81     31.66 o 
 -11   6   1     1597.86     1495.01    102.10 o 
 -10   6   1      542.80      579.35     50.48 o 
  -9   6   1     1737.33     1822.26     93.65 o 
  -8   6   1      266.34      253.34     19.39 o 
  -7   6   1      149.50      150.06     11.21 o 
  -6   6   1     1154.70     1302.75     76.76 o 
  -5   6   1     3001.48     3022.53    225.36 o 
  -4   6   1     2404.35     2199.88     80.02 o 
  -3   6   1    23881.25    27317.58   1913.73 o 
  -2   6   1       36.15       81.94      8.49 o 
  -1   6   1     7672.48     7523.74     86.26 o 
   0   6   1      902.10     1339.39     56.49 o 
   1   6   1      812.54      926.49     26.60 o 
   2   6   1        4.24        0.50      4.42 o 
   3   6   1    13252.30    12188.69    246.53 o 
   4   6   1     2346.19     2602.66    236.66 o 
   5   6   1     5177.98     6382.57    359.67 o 
   6   6   1      417.05      635.23     55.68 o 
   7   6   1      543.82      484.33     41.39 o 
   8   6   1      987.58      928.83     70.08 o 
   9   6   1     4877.45     4972.82    273.13 o 
  10   6   1       20.95       30.85     19.59 o 
  11   6   1     1704.25     1459.00    103.48 o 
  12   6   1       74.44      109.25     28.49 o 
 -12   7   1      710.14      649.20     60.43 o 
 -11   7   1      386.92      310.39     39.42 o 
 -10   7   1      341.55      342.80     42.88 o 
  -9   7   1       67.21       58.72     12.33 o 
  -8   7   1     4683.02     4966.09    285.91 o 
  -7   7   1      426.28      433.35     29.32 o 
  -6   7   1       48.49       24.95     13.10 o 
  -5   7   1      593.42      720.12     54.76 o 
  -4   7   1     5638.87     6929.50    406.56 o 
  -3   7   1     1615.81     1814.46     82.02 o 
  -2   7   1     3821.49     4482.68    190.53 o 
  -1   7   1     5137.27     5277.44    135.70 o 
   0   7   1     1136.05     1092.74     29.84 o 
   1   7   1     2399.66     2531.64     53.68 o 
   2   7   1     2174.78     2027.85     82.98 o 
   3   7   1      979.20      972.86     77.92 o 
   4   7   1      328.02      302.67     23.86 o 
   5   7   1     3155.12     2989.26    111.22 o 
   6   7   1      376.55      396.33     28.04 o 
   7   7   1       39.62       28.89      8.83 o 
   8   7   1       72.38       64.17     25.10 o 
   9   7   1     2241.14     2340.52     99.46 o 
  10   7   1     1041.08     1008.61    109.36 o 
  11   7   1       45.87       18.23     15.67 o 
  12   7   1      204.38      222.64     36.35 o 
 -12   8   1       30.27        0.00     24.59 o 
 -11   8   1     1773.19     1813.06     94.49 o 
 -10   8   1       20.40       12.05     16.31 o 
  -9   8   1      196.40      212.70     23.55 o 
  -8   8   1      417.49      443.91     32.39 o 
  -7   8   1    10188.69    11037.08    433.41 o 
  -6   8   1     1385.03     1508.95     53.04 o 
  -5   8   1     3416.57     3445.38    131.24 o 
  -4   8   1     1812.39     2211.29     53.34 o 
  -3   8   1    15143.53    16664.43    253.64 o 
  -2   8   1      469.37      529.30     25.12 o 
  -1   8   1     1020.11      822.81     28.06 o 
   0   8   1     1554.08     1182.32     32.96 o 
   1   8   1    11718.97    11689.67    239.41 o 
   2   8   1     6482.67     6936.19    258.31 o 
   3   8   1      308.89      391.30     19.57 o 
   4   8   1     2649.30     2915.29    125.65 o 
   5   8   1     7232.33     7302.79    355.93 o 
   6   8   1      793.20      742.01     42.96 o 
   7   8   1     2010.08     1916.37    126.20 o 
   8   8   1      689.34      688.06     47.01 o 
   9   8   1     5636.13     6233.21    196.53 o 
  10   8   1      464.03      504.02     47.14 o 
  11   8   1      880.80      758.35    112.16 o 
  12   8   1      455.59      530.94     76.77 o 
 -12   9   1      277.63      283.40     51.07 o 
 -11   9   1      157.53      246.18     51.36 o 
 -10   9   1      195.02      204.09     31.48 o 
  -9   9   1      135.91      108.28     17.67 o 
  -8   9   1      518.02      577.31     45.86 o 
  -7   9   1       18.13       38.37     12.68 o 
  -6   9   1     2724.39     2949.66     93.48 o 
  -5   9   1     4179.45     4306.21     85.66 o 
  -4   9   1     1179.14     1144.91     35.44 o 
  -3   9   1       86.49      136.74     18.85 o 
  -2   9   1      252.43      229.95     15.51 o 
  -1   9   1       11.23        5.28      6.54 o 
   0   9   1     2073.63     2407.63     51.28 o 
   1   9   1     3571.59     4086.69     72.49 o 
   2   9   1      132.88       94.14     11.14 o 
   3   9   1     2730.85     2620.15     90.40 o 
   4   9   1     1119.68     1028.46     44.25 o 
   5   9   1      349.06      377.60     22.70 o 
   6   9   1      691.72      640.50     48.18 o 
   7   9   1      461.46      410.39     29.89 o 
   8   9   1      655.50      561.03     51.87 o 
   9   9   1      104.45       72.34     37.30 o 
  10   9   1      458.65      411.37     47.97 o 
  11   9   1      115.02      122.05     28.90 o 
  12   9   1      609.69      573.32     77.16 o 
 -11  10   1      618.62      611.06     72.98 o 
 -10  10   1       38.14       35.62     16.77 o 
  -9  10   1      668.47      798.70     46.14 o 
  -8  10   1     2643.98     2930.99     87.25 o 
  -7  10   1      276.61      330.22     26.64 o 
  -6  10   1     1699.93     1794.33     67.93 o 
  -5  10   1     8252.96     8735.63    312.51 o 
  -4  10   1     5662.83     5823.28    128.50 o 
  -3  10   1     5564.88     6081.28    133.52 o 
  -2  10   1     2741.99     2576.87     71.71 o 
  -1  10   1     2381.88     1997.09    118.84 o 
   0  10   1       62.55       74.16     11.33 o 
   1  10   1     6702.88     5948.61     99.24 o 
   2  10   1      342.90      195.99     22.25 o 
   3  10   1     1747.29     1483.98     64.09 o 
   4  10   1    11966.93    12206.10    231.69 o 
   5  10   1       17.06        2.42      5.77 o 
   6  10   1      770.95      848.32     49.24 o 
   7  10   1       10.74        0.50     11.20 o 
   8  10   1     3082.00     3037.98    126.70 o 
   9  10   1     2079.70     2272.33     96.35 o 
  10  10   1     1250.20     1225.77    101.95 o 
  11  10   1     1762.77     1867.30     97.03 o 
 -11  11   1      398.77      467.30    105.69 o 
 -10  11   1       55.03       14.94     22.95 o 
  -9  11   1      944.09     1021.47     52.43 o 
  -8  11   1       18.53        7.11     12.22 o 
  -7  11   1      263.84      316.89     27.29 o 
  -6  11   1      834.49      804.62     33.34 o 
  -5  11   1     1799.62     2009.03     53.10 o 
  -4  11   1     3189.97     3492.11    100.80 o 
  -3  11   1      738.13      837.56     49.14 o 
  -2  11   1      933.87     1108.83     41.77 o 
  -1  11   1      966.82     1352.14     69.75 o 
   0  11   1     1367.59     1573.34     51.22 o 
   1  11   1     2877.54     2712.91     62.11 o 
   2  11   1       54.75       48.45     13.61 o 
   3  11   1     2326.25     2708.38    103.50 o 
   4  11   1     2317.23     2578.14    107.11 o 
   5  11   1      867.70      712.13     31.26 o 
   6  11   1      292.25      287.05     19.44 o 
   7  11   1      306.18      348.90     28.24 o 
   8  11   1       38.91       13.10     11.23 o 
   9  11   1      317.35      302.89     37.31 o 
  10  11   1     1433.03     1646.15    131.91 o 
  11  11   1      180.05      241.93     49.05 o 
 -11  12   1      210.32      215.18     53.74 o 
 -10  12   1       20.48       16.50     37.46 o 
  -9  12   1      113.88      103.06     29.17 o 
  -8  12   1      605.11      573.68     38.40 o 
  -7  12   1       66.00       83.34     15.32 o 
  -6  12   1      386.26      416.28     28.05 o 
  -5  12   1    10313.50    11162.05    363.46 o 
  -4  12   1     1456.45     1442.52     86.17 o 
  -3  12   1     1378.71     1316.42     64.97 o 
  -2  12   1      825.97      742.77     47.80 o 
  -1  12   1      774.21      590.88     37.83 o 
   0  12   1       97.78       64.67     12.40 o 
   1  12   1      807.40      770.54     52.18 o 
   2  12   1     6737.94     6386.55    214.13 o 
   3  12   1     3055.29     2853.26     92.85 o 
   4  12   1     1325.44     1225.92     85.79 o 
   5  12   1      533.40      483.57     27.39 o 
   6  12   1      676.49      766.07     42.22 o 
   7  12   1     1582.85     1645.39     88.36 o 
   8  12   1        5.08        3.69     13.65 o 
   9  12   1      726.85      705.87     69.23 o 
  10  12   1      438.87      497.15     87.70 o 
  11  12   1     1475.56     1500.21    115.91 o 
 -11  13   1     1386.87     1415.71    221.39 o 
 -10  13   1       44.44       12.05     27.34 o 
  -9  13   1       92.17       54.85     19.92 o 
  -8  13   1      256.13      221.62     29.81 o 
  -7  13   1      467.31      429.80     38.61 o 
  -6  13   1      266.46      235.76     20.91 o 
  -5  13   1     1022.14      991.26     48.24 o 
  -4  13   1       20.92        0.00     16.31 o 
  -3  13   1      471.60      430.62     27.91 o 
  -2  13   1     2563.91     2450.40    108.54 o 
  -1  13   1       44.58       31.26     10.39 o 
   0  13   1      467.05      407.17     37.20 o 
   1  13   1        7.30        6.50     12.77 o 
   2  13   1        0.27        0.00     12.99 o 
   3  13   1       47.32       29.67     13.28 o 
   4  13   1      141.96      163.25     25.56 o 
   5  13   1     1103.66     1067.74     47.51 o 
   6  13   1       65.63       62.37     15.37 o 
   7  13   1      206.81      196.28     22.67 o 
   8  13   1     1934.79     1772.26     69.69 o 
   9  13   1       64.75       26.78     15.99 o 
  10  13   1       61.58       38.37     17.84 o 
 -10  14   1      171.95      168.25     40.80 o 
  -9  14   1       63.60       92.52     33.43 o 
  -8  14   1       20.79       60.61     28.08 o 
  -7  14   1      179.83      141.77     24.53 o 
  -6  14   1      298.26      244.48     24.87 o 
  -5  14   1     5113.88     4654.45    132.09 o 
  -4  14   1      694.20      698.34     51.28 o 
  -3  14   1     3568.83     3491.45    104.80 o 
  -2  14   1     4009.65     4137.52    169.29 o 
  -1  14   1     2372.62     2101.65     75.17 o 
   0  14   1     1565.92     1298.84     81.50 o 
   1  14   1     4274.57     3893.50    143.93 o 
   2  14   1     5675.79     5551.47    151.76 o 
   3  14   1     6624.97     6518.06    156.34 o 
   4  14   1     1042.14     1028.20     59.33 o 
   5  14   1      364.25      315.60     35.16 o 
   6  14   1      128.29      110.54     19.07 o 
   7  14   1      181.76      133.05     20.38 o 
   8  14   1      192.20      202.18     24.73 o 
   9  14   1      919.59     1065.33     90.45 o 
  10  14   1      154.60      222.53     50.74 o 
 -10  15   1      412.46      395.09     61.11 o 
  -9  15   1     1105.17     1214.05     98.80 o 
  -8  15   1       88.11       61.58     16.47 o 
  -7  15   1      213.64      257.37     35.88 o 
  -6  15   1      185.28      142.45     41.17 o 
  -5  15   1      885.91      880.19     75.41 o 
  -4  15   1      198.08      147.63     30.91 o 
  -3  15   1      369.75      382.36     32.20 o 
  -2  15   1      732.22      730.39     44.08 o 
  -1  15   1     1084.34      964.84     51.73 o 
   0  15   1     1001.94      876.42     68.62 o 
   1  15   1      309.86      339.86     46.58 o 
   2  15   1      179.23      166.56     24.72 o 
   3  15   1       19.84        0.00     12.63 o 
   4  15   1      423.28      371.98     36.77 o 
   5  15   1      987.14     1024.62     62.16 o 
   6  15   1      346.43      361.27     38.53 o 
   7  15   1      211.64      223.71     26.14 o 
   8  15   1      188.45      214.09     32.43 o 
   9  15   1      300.09      332.15     50.57 o 
  10  15   1       12.13        0.00     22.34 o 
  -9  16   1      227.62      199.80     43.73 o 
  -8  16   1      246.69      226.56     36.77 o 
  -7  16   1      774.05      844.26     84.63 o 
  -6  16   1      851.59      980.02     82.89 o 
  -5  16   1     6112.40     5937.74    210.05 o 
  -4  16   1     1638.83     1616.45    102.62 o 
  -3  16   1      114.45       97.32     30.89 o 
  -2  16   1     3429.53     3126.38     96.88 o 
  -1  16   1     1046.40      871.11     68.65 o 
   0  16   1      940.71      896.23     69.76 o 
   1  16   1     5788.81     5343.81    181.98 o 
   2  16   1     3119.42     2946.49    171.85 o 
   3  16   1      555.26      522.65     45.46 o 
   4  16   1     2247.02     2001.98     87.96 o 
   5  16   1     2937.58     2692.66    106.08 o 
   6  16   1     3148.95     3401.61    123.97 o 
   7  16   1     3423.99     3363.87    158.99 o 
   8  16   1       10.70        3.37     22.41 o 
   9  16   1        5.91        0.00     37.30 o 
  -9  17   1       70.77       46.34     30.49 o 
  -8  17   1      221.57      263.04     50.25 o 
  -7  17   1        1.22        0.00     21.88 o 
  -6  17   1      359.87      420.25     61.56 o 
  -5  17   1      505.19      452.72     62.95 o 
  -4  17   1      527.75      391.02     75.18 o 
  -3  17   1      496.05      481.86     57.07 o 
  -2  17   1     2368.64     2151.01    115.71 o 
  -1  17   1        0.60        0.00     16.51 o 
   0  17   1     1490.92     1439.03     93.42 o 
   1  17   1       45.49       42.36     22.23 o 
   2  17   1      499.87      572.53     59.22 o 
   3  17   1      804.45      735.80     53.00 o 
   4  17   1     1223.89     1180.62     69.53 o 
   5  17   1     4090.36     3870.97    131.12 o 
   6  17   1       44.24       37.91     20.69 o 
   7  17   1       40.19       83.42     29.88 o 
   8  17   1       23.63       66.63     28.72 o 
   9  17   1       13.16       55.45     25.27 o 
  -8  18   1     1108.54     1281.13    178.07 o 
  -7  18   1       19.92       31.46     70.41 o 
  -6  18   1     1987.88     1989.26    125.93 o 
  -5  18   1      603.42      748.79     84.34 o 
  -4  18   1      543.82      587.41    100.57 o 
  -3  18   1     3436.77     3362.48    154.86 o 
  -2  18   1      574.21      500.57     57.79 o 
  -1  18   1      658.28      562.13     58.88 o 
   0  18   1     3542.68     3274.87    145.87 o 
   1  18   1      603.98      600.94    103.18 o 
   2  18   1     5078.80     4431.23    223.76 o 
   3  18   1     4089.99     3855.77    141.60 o 
   4  18   1     2031.39     2035.75     95.81 o 
   5  18   1     1785.46     1625.77     99.59 o 
   6  18   1     1378.42     1448.45     82.64 o 
   7  18   1      338.49      317.55     53.96 o 
   8  18   1     1133.82     1212.55    103.77 o 
  -8  19   1      116.55       71.81     27.32 o 
  -7  19   1      240.09      242.42     49.09 o 
  -6  19   1      101.37      157.86     74.25 o 
  -5  19   1       45.49       22.44     27.75 o 
  -4  19   1      398.05      503.64     94.51 o 
  -3  19   1       23.11        0.00     29.21 o 
  -2  19   1      141.13      151.45     58.45 o 
  -1  19   1      689.45      620.76     64.98 o 
   0  19   1       27.94        3.48     57.64 o 
   1  19   1      318.78      217.46     39.93 o 
   2  19   1       14.39       49.68     23.99 o 
   3  19   1       83.73       70.59     31.12 o 
   4  19   1      398.59      399.24     44.49 o 
   5  19   1      151.36      111.07     30.14 o 
   6  19   1       75.74       78.73     41.83 o 
   7  19   1        6.00       15.35     25.48 o 
   8  19   1       22.99       69.10     29.49 o 
  -7  20   1     1286.37     1264.80    111.52 o 
  -6  20   1      638.88      841.46    102.74 o 
  -5  20   1     1074.27     1410.37    161.26 o 
  -4  20   1     1746.50     1725.84    167.88 o 
  -3  20   1       32.39        5.21     26.04 o 
  -2  20   1       44.85       26.07     28.32 o 
  -1  20   1      233.56      161.87     34.97 o 
   0  20   1      874.87      891.91     79.27 o 
   1  20   1       12.23       42.96     37.93 o 
   2  20   1      758.72      621.14     68.52 o 
   3  20   1      270.30      233.44     43.27 o 
   4  20   1     2122.39     1813.86     93.73 o 
   5  20   1       38.49       87.83     32.12 o 
   6  20   1     2225.68     2242.95    137.99 o 
   7  20   1        7.19      113.44     64.83 o 
  -6  21   1      137.69      179.45     68.30 o 
  -5  21   1      573.97      606.50    105.10 o 
  -4  21   1      798.24      830.06    128.95 o 
  -3  21   1      452.67      427.75    106.88 o 
  -2  21   1       61.86       50.63     35.44 o 
  -1  21   1       93.56      120.69     31.41 o 
   0  21   1        4.61        9.62     62.63 o 
   1  21   1      230.70      213.70     41.90 o 
   2  21   1      367.58      265.71     47.48 o 
   3  21   1      290.14      299.96     48.73 o 
   4  21   1       14.62       82.59     29.00 o 
   5  21   1      559.89      460.16     56.88 o 
   6  21   1       70.98       63.21     42.94 o 
  -5  22   1      638.69      518.03     94.80 o 
  -4  22   1     1159.47     1210.93    155.54 o 
  -3  22   1       25.61       93.46     46.91 o 
  -2  22   1     1112.30     1103.47    139.49 o 
  -1  22   1      163.74      158.16     46.78 o 
   0  22   1     1076.52     1089.78     93.04 o 
   1  22   1       33.06       31.04     80.46 o 
   2  22   1      205.60      222.43     42.99 o 
   3  22   1     1001.18      937.23     85.97 o 
   4  22   1     1200.27     1323.38    147.05 o 
   5  22   1       19.99       32.92     38.70 o 
  -4  23   1      781.20      762.91    122.89 o 
  -3  23   1      125.34      284.95     76.75 o 
  -2  23   1      117.53      103.58     58.24 o 
  -1  23   1        0.17        1.95     33.21 o 
   0  23   1      255.67      227.69     48.54 o 
   1  23   1       31.17        0.00     26.57 o 
   2  23   1       37.08        0.00     41.53 o 
   3  23   1      317.99      220.20     42.58 o 
   4  23   1       33.06       30.77     33.88 o 
  -2  24   1      710.29      772.12    117.00 o 
  -1  24   1      439.80      416.28     97.51 o 
   0  24   1     1144.23     1038.11     96.54 o 
   1  24   1       35.89       91.23     45.05 o 
   2  24   1      421.50      423.42     67.36 o 
 -12   0   2      240.70      262.98     58.84 o 
 -10   0   2     2029.60     1670.73    143.35 o 
  -8   0   2      315.14      165.78     39.06 o 
  -6   0   2     1645.50     1242.72     95.41 o 
  -4   0   2     2121.21     2339.27     77.10 o 
  -2   0   2       25.38       38.48     11.55 o 
   0   0   2     4027.73     4621.88    124.89 o 
   2   0   2    49041.12    55228.61   4855.48 o 
   4   0   2     2495.24     2487.29     91.04 o 
   6   0   2    39765.72    44187.41    701.59 o 
   8   0   2     8733.35     9678.44    462.48 o 
  10   0   2       42.77        0.00     26.48 o 
  12   0   2     3365.45     2945.10    228.50 o 
 -13   1   2      557.23      410.91     57.76 o 
 -12   1   2        0.98        0.00     22.51 o 
 -11   1   2      329.25      277.88     43.98 o 
 -10   1   2        9.88      101.61     38.52 o 
  -9   1   2     2120.16     1939.36    103.24 o 
  -8   1   2      325.60      315.91     37.81 o 
  -7   1   2       58.10       11.35     14.72 o 
  -6   1   2       97.72       59.76     26.63 o 
  -5   1   2     1346.93     1254.75     78.01 o 
  -4   1   2      631.39      554.49     25.95 o 
  -3   1   2        2.95        7.52      5.83 o 
  -2   1   2        8.23       26.23      9.12 o 
  -1   1   2       63.84       73.81     10.56 o 
   0   1   2     1254.86     1415.39     59.48 o 
   1   1   2      303.34      272.29     32.49 o 
   2   1   2    31942.62    37126.94   1812.35 o 
   3   1   2    27102.92    29041.95    419.14 o 
   4   1   2     6539.75     6369.33    121.32 o 
   5   1   2     1059.85     1069.35     37.22 o 
   6   1   2     3554.89     3988.80     85.95 o 
   7   1   2     1536.67     1564.68     48.68 o 
   8   1   2        1.09        7.35      7.39 o 
   9   1   2      417.12      393.49     49.03 o 
  10   1   2        3.93        0.00     23.26 o 
  11   1   2      326.29      250.86     44.39 o 
  12   1   2      118.06      216.38     50.99 o 
 -13   2   2      107.90       34.81     23.58 o 
 -12   2   2      333.33      281.29     42.99 o 
 -11   2   2       15.35       12.31     29.49 o 
 -10   2   2     5598.01     4919.21    182.42 o 
  -9   2   2        1.37        5.79     12.83 o 
  -8   2   2      585.81      508.25     49.50 o 
  -7   2   2       59.17       86.22     21.50 o 
  -6   2   2      239.26      328.96     51.34 o 
  -5   2   2      263.39      419.41     40.24 o 
  -4   2   2    31000.67    34187.81   1636.47 o 
  -3   2   2        2.68       15.39      7.02 o 
  -2   2   2    24503.43    30064.76    311.17 o 
  -1   2   2      122.67      155.82     22.62 o 
   0   2   2     1021.71     1064.04     54.41 o 
   1   2   2     1103.14     1197.62     60.23 o 
   2   2   2     2138.27     2071.24    164.31 o 
   3   2   2    11509.46    11762.26    560.28 o 
   4   2   2    32621.20    29277.10    441.15 o 
   5   2   2       97.75       85.97     11.06 o 
   6   2   2    23201.81    23583.47   1511.28 o 
   7   2   2     3588.20     3497.09     91.27 o 
   8   2   2     6609.92     6275.40    202.33 o 
   9   2   2     1697.00     1602.26    100.77 o 
  10   2   2       86.21       82.03     21.69 o 
  11   2   2        1.72        0.00     25.19 o 
  12   2   2     1570.71     1429.79    110.37 o 
 -12   3   2      156.25       91.12     24.88 o 
 -11   3   2       11.39        0.00     19.10 o 
 -10   3   2     2484.18     2276.17    122.73 o 
  -9   3   2     1072.34      871.57     68.06 o 
  -8   3   2      488.00      486.43     58.30 o 
  -7   3   2     6471.58     6924.49    586.84 o 
  -6   3   2     6199.67     6675.39    535.06 o 
  -5   3   2      352.48      444.19     26.00 o 
  -4   3   2     9666.57    14369.64    224.05 o 
  -3   3   2     3159.48     4021.28    250.92 o 
  -2   3   2     8216.45     8581.55    293.68 o 
  -1   3   2     5992.41     6373.64    142.31 o 
   0   3   2     5561.12     5094.94    388.72 o 
   1   3   2      305.70      436.50     19.35 o 
   2   3   2    20733.72    21842.21   1132.59 o 
   3   3   2     7982.68     7150.17    404.06 o 
   4   3   2      200.69      217.91     39.22 o 
   5   3   2       15.00       31.50      9.11 o 
   6   3   2     4591.31     5112.35    214.95 o 
   7   3   2        0.89        1.44     14.81 o 
   8   3   2     1020.83      965.46     73.12 o 
   9   3   2     1015.40      908.15     76.13 o 
  10   3   2       12.93        0.00     20.66 o 
  11   3   2        6.93        0.00     24.23 o 
  12   3   2      487.12      444.74     62.80 o 
 -12   4   2      274.59      282.42     40.74 o 
 -11   4   2      466.04      336.76     50.11 o 
 -10   4   2     4734.69     4537.65    173.82 o 
  -9   4   2        1.05        2.13      9.65 o 
  -8   4   2     3664.32     4034.18    188.39 o 
  -7   4   2     3433.86     3770.94     96.82 o 
  -6   4   2     1549.17     1594.59     45.33 o 
  -5   4   2       65.07       61.98      9.06 o 
  -4   4   2     7765.28    10006.35    348.10 o 
  -3   4   2     1111.89     1145.19     90.49 o 
  -2   4   2    17067.70    17060.36    425.05 o 
  -1   4   2     2881.47     2731.72     87.13 o 
   0   4   2    44933.50    47111.03    756.40 o 
   1   4   2    14553.57    14366.94    255.80 o 
   2   4   2       22.03       53.47      7.73 o 
   3   4   2     6893.66     5877.87    135.18 o 
   4   4   2     3059.58     3147.87    444.78 o 
   5   4   2     3075.61     3367.78    157.86 o 
   6   4   2     8037.45     8493.76    291.78 o 
   7   4   2       25.04       12.06     22.81 o 
   8   4   2     6877.76     6529.12    493.28 o 
   9   4   2      608.40      564.41     61.81 o 
  10   4   2       21.62        0.00     27.14 o 
  11   4   2     1038.82     1004.55     88.91 o 
  12   4   2      739.88      783.66     82.27 o 
 -12   5   2        7.61        4.10     21.24 o 
 -11   5   2      572.91      538.52     51.08 o 
 -10   5   2      330.58      387.30     43.86 o 
  -9   5   2     2865.61     3016.58    139.67 o 
  -8   5   2      536.31      647.66     27.79 o 
  -7   5   2      917.50     1125.16     35.39 o 
  -6   5   2        0.78        0.60      5.98 o 
  -5   5   2     1661.89     1957.55     99.99 o 
  -4   5   2     1544.22     1636.35    138.45 o 
  -3   5   2      233.54      325.25     13.62 o 
  -2   5   2        2.11       40.58     11.06 o 
  -1   5   2     2548.77     1927.11     71.31 o 
   0   5   2     5058.55     4325.01    127.90 o 
   1   5   2       28.34       35.25      5.62 o 
   2   5   2     2369.39     2086.47     63.00 o 
   3   5   2      256.30      253.03     16.54 o 
   4   5   2     1279.23     1273.78    182.46 o 
   5   5   2     1092.54     1066.49     82.50 o 
   6   5   2     1234.25     1430.42     83.12 o 
   7   5   2       11.28        9.15     15.90 o 
   8   5   2      483.95      519.78     79.64 o 
   9   5   2        5.95        0.00     19.37 o 
  10   5   2       73.70       55.87     27.79 o 
  11   5   2      400.62      351.10     53.84 o 
  12   5   2        7.79        1.87     16.93 o 
 -12   6   2      599.26      593.07     57.54 o 
 -11   6   2       88.36       51.50     19.94 o 
 -10   6   2     3830.16     3846.46    161.34 o 
  -9   6   2      623.49      674.99     41.77 o 
  -8   6   2     3744.59     4350.33     93.11 o 
  -7   6   2       94.45       87.68     10.98 o 
  -6   6   2     8946.98     9207.03    213.37 o 
  -5   6   2      525.98      538.10     26.47 o 
  -4   6   2     3888.16     4038.64    258.56 o 
  -3   6   2     5402.62     6132.17    170.41 o 
  -2   6   2      425.63      298.33     19.49 o 
  -1   6   2       68.07       81.93     13.25 o 
   0   6   2       84.44       46.12      7.38 o 
   1   6   2     1086.92     1035.14     39.18 o 
   2   6   2     9777.21     9807.12    291.59 o 
   3   6   2     3975.75     4266.99    245.05 o 
   4   6   2     4276.69     4516.53    277.65 o 
   5   6   2      727.61      628.63     82.67 o 
   6   6   2      737.08      698.55     49.61 o 
   7   6   2        1.97        8.53     14.12 o 
   8   6   2     7223.41     7184.18    471.59 o 
   9   6   2      366.63      323.82     78.05 o 
  10   6   2     1456.86     1573.60    105.74 o 
  11   6   2      273.25      251.43     48.03 o 
  12   6   2      713.58      650.13     76.29 o 
 -12   7   2      401.88      454.61     68.23 o 
 -11   7   2      551.80      500.08     73.97 o 
 -10   7   2       54.69       42.65     37.35 o 
  -9   7   2     3371.49     3757.68    113.89 o 
  -8   7   2      648.08      679.53     31.88 o 
  -7   7   2      224.96      199.05     16.48 o 
  -6   7   2      936.28     1098.40     66.24 o 
  -5   7   2     7966.22     8810.18    506.18 o 
  -4   7   2     5343.98     6206.90    235.48 o 
  -3   7   2       28.18        7.70      6.94 o 
  -2   7   2      106.47       58.18     16.47 o 
  -1   7   2      691.18      958.46     35.49 o 
   0   7   2     1981.39     2021.85     57.61 o 
   1   7   2       50.46       78.63      9.06 o 
   2   7   2       44.78      103.18      8.43 o 
   3   7   2     7650.18     8579.04    441.02 o 
   4   7   2      230.42      301.26     18.66 o 
   5   7   2      144.39      129.17     11.28 o 
   6   7   2      488.04      525.18     34.32 o 
   7   7   2      309.03      354.71     35.17 o 
   8   7   2      257.58      265.39     38.80 o 
   9   7   2      686.11      639.01     81.44 o 
  10   7   2      125.58       78.14     20.90 o 
  11   7   2       25.72       30.35     19.12 o 
  12   7   2      208.98      238.43     39.33 o 
 -12   8   2     1015.26     1011.34    100.64 o 
 -11   8   2       17.12        0.00     26.15 o 
 -10   8   2      711.96      694.66     54.92 o 
  -9   8   2     1856.46     2014.99     78.86 o 
  -8   8   2     2140.09     2441.82     78.76 o 
  -7   8   2       87.56       86.52     14.44 o 
  -6   8   2     2159.41     2271.44     88.96 o 
  -5   8   2      605.30      668.07     34.11 o 
  -4   8   2     4103.30     3872.69     80.63 o 
  -3   8   2      203.57      221.88     26.34 o 
  -2   8   2    12719.73    14260.27    273.42 o 
  -1   8   2     3952.23     4050.90     94.93 o 
   0   8   2    31603.37    30938.62    852.84 o 
   1   8   2      568.19      670.89     24.98 o 
   2   8   2      920.23     1226.88     36.70 o 
   3   8   2     2954.00     2563.44     71.93 o 
   4   8   2     2403.89     2301.00     62.67 o 
   5   8   2     1250.03     1245.33     59.81 o 
   6   8   2     1606.51     1414.65     82.43 o 
   7   8   2       96.30      123.47     19.10 o 
   8   8   2      980.73     1070.97     69.69 o 
   9   8   2     1081.62     1024.51     90.43 o 
  10   8   2      369.32      431.36     44.98 o 
  11   8   2      222.21      229.03     35.80 o 
  12   8   2     1089.06     1016.27     77.68 o 
 -12   9   2      500.22      504.02     72.57 o 
 -11   9   2      322.13      387.73     61.84 o 
 -10   9   2      213.53      216.14     32.15 o 
  -9   9   2     1462.06     1615.31     66.01 o 
  -8   9   2       92.66      100.02     17.00 o 
  -7   9   2      853.68      874.50     43.00 o 
  -6   9   2      119.87      114.59     15.58 o 
  -5   9   2      844.35      987.48     34.17 o 
  -4   9   2     1730.62     1920.64     78.21 o 
  -3   9   2     5163.14     6342.56    136.10 o 
  -2   9   2      423.71      336.83     26.71 o 
  -1   9   2     4755.84     4217.28     99.28 o 
   0   9   2     1091.24     1262.18     44.54 o 
   1   9   2     1203.85     1432.59     43.72 o 
   2   9   2     4352.25     4501.56    103.60 o 
   3   9   2      601.23      874.79     46.40 o 
   4   9   2       68.52      109.47     14.02 o 
   5   9   2      290.12      345.95     18.81 o 
   6   9   2     4939.70     4918.52    161.34 o 
   7   9   2     1296.11     1486.86     82.18 o 
   8   9   2     1620.33     1759.95    122.15 o 
   9   9   2      235.16      198.00     29.78 o 
  10   9   2      185.40      255.16     37.11 o 
  11   9   2       53.18       31.99     17.15 o 
 -11  10   2       42.87        5.49     27.61 o 
 -10  10   2     2114.59     2346.07    139.65 o 
  -9  10   2        9.94        4.52     14.35 o 
  -8  10   2     2723.16     2944.56    122.44 o 
  -7  10   2     4170.22     4454.41    134.52 o 
  -6  10   2     2745.45     3011.42    121.25 o 
  -5  10   2     1089.76     1040.54     34.90 o 
  -4  10   2      220.17      149.82     15.39 o 
  -3  10   2     5497.84     6019.19    208.39 o 
  -2  10   2    16688.26    16015.97    839.75 o 
  -1  10   2      109.82      177.98     18.72 o 
   0  10   2      605.40      607.63     33.96 o 
   1  10   2     1083.14      836.29     30.58 o 
   2  10   2     2255.69     1897.77     56.23 o 
   3  10   2      499.30      448.40     32.61 o 
   4  10   2    12785.40    12144.70    251.66 o 
   5  10   2     1959.31     2153.94     71.99 o 
   6  10   2     2184.68     2054.71    112.79 o 
   7  10   2      102.52      110.49     25.03 o 
   8  10   2      107.19       74.77     21.69 o 
   9  10   2      990.42     1023.17     64.97 o 
  10  10   2      952.21     1055.76    108.07 o 
  11  10   2      705.80      689.98     66.64 o 
 -11  11   2      109.93       81.48     31.24 o 
 -10  11   2       33.16       27.58     23.29 o 
  -9  11   2      334.66      338.74     47.60 o 
  -8  11   2     1920.09     2024.13     73.23 o 
  -7  11   2     1068.56     1131.59     48.17 o 
  -6  11   2       55.90       76.43     14.59 o 
  -5  11   2     3520.11     3822.22     96.60 o 
  -4  11   2      680.45      536.54     94.10 o 
  -3  11   2        1.56        2.84      3.96 o 
  -2  11   2     4281.64     4381.43    204.18 o 
  -1  11   2      505.02      504.97     33.60 o 
   0  11   2     1269.25     1004.35     76.94 o 
   1  11   2      443.84      391.83     21.75 o 
   2  11   2     2625.73     2993.31     88.39 o 
   3  11   2     3707.53     3903.28    106.02 o 
   4  11   2     1728.17     1839.25     63.10 o 
   5  11   2        0.28        0.00      7.04 o 
   6  11   2      500.95      435.30     31.14 o 
   7  11   2     1289.45     1322.85     61.36 o 
   8  11   2        8.95       16.97     15.51 o 
   9  11   2      685.77      744.83     79.22 o 
  10  11   2      202.98      231.41     34.53 o 
  11  11   2       80.59      113.13     26.62 o 
 -11  12   2       40.47       14.89     18.78 o 
 -10  12   2       14.53       48.57     28.79 o 
  -9  12   2     2235.06     2466.17    128.94 o 
  -8  12   2     1697.48     1894.72     92.65 o 
  -7  12   2     2340.51     2375.91     82.16 o 
  -6  12   2     2440.09     2244.34    134.85 o 
  -5  12   2      335.33      308.62     20.70 o 
  -4  12   2      133.82      113.27     13.51 o 
  -3  12   2      650.25      662.50     45.48 o 
  -2  12   2     4742.17     4717.81    314.76 o 
  -1  12   2     2643.45     2377.98    104.80 o 
   0  12   2     5724.63     5018.21    116.35 o 
   1  12   2     2165.40     1866.69     57.42 o 
   2  12   2     5694.71     5623.95    132.16 o 
   3  12   2     3108.39     3156.89     97.07 o 
   4  12   2     1497.93     1686.32     71.09 o 
   5  12   2     2452.50     2493.70     62.73 o 
   6  12   2      817.68      743.85     41.60 o 
   7  12   2      281.16      295.03     26.95 o 
   8  12   2      812.44      817.70     56.41 o 
   9  12   2      728.56      784.50     57.78 o 
  10  12   2      306.37      374.96     43.48 o 
  11  12   2       40.73       73.26     45.34 o 
 -11  13   2      419.58      505.55     73.60 o 
 -10  13   2     1081.47     1133.00     97.23 o 
  -9  13   2     1327.98     1342.79     94.23 o 
  -8  13   2     1708.31     1822.51    133.56 o 
  -7  13   2     1425.95     1341.91     88.81 o 
  -6  13   2       38.63       37.46      9.88 o 
  -5  13   2      818.69      661.76     45.89 o 
  -4  13   2      306.66      229.71     23.26 o 
  -3  13   2     1741.27     1489.42     54.89 o 
  -2  13   2       47.35       40.92     26.90 o 
  -1  13   2        4.80       45.10     15.71 o 
   0  13   2      457.18      445.29     32.92 o 
   1  13   2       24.95       29.28     18.35 o 
   2  13   2     2172.62     2298.85     82.63 o 
   3  13   2      305.72      325.41     33.25 o 
   4  13   2       76.79       88.18     19.60 o 
   5  13   2        5.60        0.00     14.22 o 
   6  13   2        7.34        0.00     14.57 o 
   7  13   2       94.47       62.17     16.51 o 
   8  13   2      126.95       79.83     17.08 o 
   9  13   2      908.01      792.65     58.73 o 
  10  13   2      377.95      325.74     54.98 o 
 -10  14   2      330.37      387.51     62.66 o 
  -9  14   2     1174.17     1219.97     80.60 o 
  -8  14   2      192.73      152.70     36.56 o 
  -7  14   2     1291.22     1236.41     75.16 o 
  -6  14   2        8.22        0.00     17.78 o 
  -5  14   2      345.19      226.39     19.67 o 
  -4  14   2      741.88      686.45     52.07 o 
  -3  14   2     2522.65     2337.76     75.72 o 
  -2  14   2     2589.89     2277.40     81.36 o 
  -1  14   2      233.67      201.92     21.93 o 
   0  14   2     2257.24     2090.06     75.26 o 
   1  14   2     4467.24     4763.83    124.74 o 
   2  14   2     3841.96     3474.56    106.09 o 
   3  14   2     1609.61     1402.48     66.86 o 
   4  14   2     5577.85     5191.66    140.21 o 
   5  14   2     4839.84     4900.40    138.37 o 
   6  14   2      599.28      564.58     42.81 o 
   7  14   2     1054.07     1124.24     64.53 o 
   8  14   2       43.45       21.41     15.06 o 
   9  14   2       59.63       21.82     17.89 o 
  10  14   2      480.69      459.21     62.07 o 
 -10  15   2      432.71      452.38     64.47 o 
  -9  15   2       97.36      220.77     47.09 o 
  -8  15   2     1032.07     1027.44     87.74 o 
  -7  15   2        6.83        0.00     22.99 o 
  -6  15   2     3413.61     3371.06    281.28 o 
  -5  15   2       83.15       49.76     27.50 o 
  -4  15   2       52.66       35.09      8.19 o 
  -3  15   2        3.92        0.00     49.07 o 
  -2  15   2        0.94        0.00      8.59 o 
  -1  15   2       90.42       92.34     15.93 o 
   0  15   2     2239.33     1939.75     75.12 o 
   1  15   2      902.57      985.99     56.61 o 
   2  15   2      127.61      167.47     24.55 o 
   3  15   2      446.81      447.33     39.65 o 
   4  15   2       16.37        0.62     13.57 o 
   5  15   2      112.87       65.65     19.35 o 
   6  15   2       16.09        0.00     18.42 o 
   7  15   2      256.76      222.37     32.60 o 
   8  15   2       23.23        7.24     13.23 o 
   9  15   2       40.06       66.03     22.90 o 
  10  15   2      122.50      188.77     46.60 o 
  -9  16   2      576.73      622.87     59.01 o 
  -8  16   2        9.36       10.18     21.39 o 
  -7  16   2      624.74      760.66     83.93 o 
  -6  16   2      139.81      208.66     45.05 o 
  -5  16   2      476.81      469.37     63.62 o 
  -4  16   2       41.59       15.65     39.84 o 
  -3  16   2      206.56      222.74     60.26 o 
  -2  16   2    12810.41    13194.58    469.93 o 
  -1  16   2     2220.11     1923.69    118.75 o 
   0  16   2     2079.16     1848.46    105.92 o 
   1  16   2     5176.83     4682.85    170.29 o 
   2  16   2       96.83       69.58     27.94 o 
   3  16   2     2068.96     2043.12     86.65 o 
   4  16   2     2503.71     2332.82     95.12 o 
   5  16   2      429.05      406.48     41.15 o 
   6  16   2      725.58      724.81     57.04 o 
   7  16   2     1205.97     1174.40     88.97 o 
   8  16   2      355.09      329.24     50.73 o 
   9  16   2      510.13      526.33     72.07 o 
  -9  17   2       10.46        0.00     40.01 o 
  -8  17   2        2.20       52.49     28.04 o 
  -7  17   2        7.98        0.00     45.20 o 
  -6  17   2      869.51      928.40    147.66 o 
  -5  17   2      231.60      271.40     76.23 o 
  -4  17   2       36.71       14.33     26.26 o 
  -3  17   2      175.26      162.13     59.68 o 
  -2  17   2      320.18      395.73     87.08 o 
  -1  17   2      114.62      111.46     50.92 o 
   0  17   2     1507.71     1373.01     92.33 o 
   1  17   2      415.25      383.67     66.01 o 
   2  17   2       75.80       53.24     20.19 o 
   3  17   2      139.45      138.46     24.71 o 
   4  17   2       39.86        8.11     14.45 o 
   5  17   2      120.64      142.57     26.30 o 
   6  17   2       39.80       53.00     16.72 o 
   7  17   2      145.40       98.09     54.49 o 
   8  17   2      311.27      401.04     91.48 o 
   9  17   2       97.63      113.62     35.20 o 
  -8  18   2      561.45      685.86    197.94 o 
  -7  18   2      630.44      785.26     82.36 o 
  -6  18   2     1210.52     1338.32    146.29 o 
  -5  18   2      251.57      239.10     69.55 o 
  -4  18   2       95.92      134.77     62.94 o 
  -3  18   2     6619.63     6722.44    332.40 o 
  -2  18   2      302.29      180.60     59.55 o 
  -1  18   2      627.02      528.88     86.96 o 
   0  18   2      991.55      829.31     72.82 o 
   1  18   2     2108.21     2196.24    118.94 o 
   2  18   2      537.03      460.28     53.57 o 
   3  18   2     1063.39     1031.56     64.61 o 
   4  18   2      857.49      961.27     64.04 o 
   5  18   2     3946.93     3516.74    129.14 o 
   6  18   2       19.11        0.00     26.64 o 
   7  18   2     1000.38      920.63     81.56 o 
   8  18   2     1425.89     1354.45    160.40 o 
  -8  19   2        7.49        7.31     20.09 o 
  -7  19   2       22.24       24.30     29.96 o 
  -6  19   2      239.50      239.75     66.66 o 
  -5  19   2      310.52      382.44     78.92 o 
  -4  19   2      592.31      641.55    108.97 o 
  -3  19   2      438.35      380.65     80.52 o 
  -2  19   2        3.97       42.20     38.80 o 
  -1  19   2     1056.23      932.75    115.96 o 
   0  19   2      314.18      306.78     61.43 o 
   1  19   2      131.77       73.26     26.58 o 
   2  19   2      389.37      325.19     47.01 o 
   3  19   2       10.55        0.00     17.53 o 
   4  19   2      398.75      371.34     43.56 o 
   5  19   2        3.32       17.99     15.11 o 
   6  19   2       16.52       61.50     25.02 o 
   7  19   2      245.35      343.10     80.19 o 
  -7  20   2      249.24      443.04    103.11 o 
  -6  20   2      338.89      499.61     99.63 o 
  -5  20   2     2044.59     2333.40    211.35 o 
  -4  20   2     1480.44     1444.16    162.11 o 
  -3  20   2     3065.48     2851.47    223.00 o 
  -2  20   2     1731.22     1505.62    152.71 o 
  -1  20   2      721.79      725.72    105.54 o 
   0  20   2      675.17      657.58     99.62 o 
   1  20   2     1185.60     1285.34     97.42 o 
   2  20   2      824.91      690.11     71.11 o 
   3  20   2      109.72       67.37     39.77 o 
   4  20   2      601.06      622.63     55.13 o 
   5  20   2     1078.57     1264.98     89.08 o 
   6  20   2       93.33      111.82     33.27 o 
   7  20   2     2324.29     2273.06    204.07 o 
  -6  21   2      389.68      467.78     95.09 o 
  -5  21   2      353.60      466.35    100.00 o 
  -4  21   2      341.39      299.70     90.39 o 
  -3  21   2        6.73       17.33     45.56 o 
  -2  21   2       11.37        0.00     32.49 o 
  -1  21   2      309.68      222.52     59.69 o 
   0  21   2      170.87      112.71     45.15 o 
   1  21   2      320.66      244.78     61.03 o 
   2  21   2      878.06      744.03     77.53 o 
   3  21   2       28.86       43.87     33.10 o 
   4  21   2        0.03        0.00     20.24 o 
   5  21   2      129.20       91.61     37.42 o 
   6  21   2      142.04      152.54     34.43 o 
  -5  22   2     1111.90     1247.75    163.07 o 
  -4  22   2      589.69      783.63    121.71 o 
  -3  22   2      300.95      314.67     76.15 o 
  -2  22   2      191.01      172.06     76.08 o 
  -1  22   2     1582.51     1537.93    159.79 o 
   0  22   2       14.97       37.84     43.31 o 
   1  22   2     2542.26     2389.30    191.92 o 
   2  22   2      143.55      111.84     47.52 o 
   3  22   2      169.26      260.09     65.24 o 
   4  22   2     1348.62     1250.24    138.04 o 
   5  22   2      831.26      883.26     81.35 o 
  -4  23   2       46.08       83.30     56.70 o 
  -3  23   2        0.66       26.59     50.36 o 
  -2  23   2      314.01      294.60     80.78 o 
  -1  23   2       78.10       60.96     35.16 o 
   0  23   2       11.08       57.24     44.86 o 
   1  23   2      242.43      214.35     65.38 o 
   2  23   2      154.96      136.16     54.73 o 
   3  23   2      569.72      509.49     89.14 o 
  -1  24   2     1537.40     1598.92    173.15 o 
   0  24   2       12.67       19.91     66.88 o 
   1  24   2     1052.45     1068.45    139.26 o 
 -11   0   3     2488.38     2036.06    171.01 o 
  -9   0   3     1848.60     1668.85    136.02 o 
  -7   0   3     2448.49     2382.81    148.05 o 
  -5   0   3      232.59      361.43     50.87 o 
  -3   0   3      537.35      540.66     34.19 o 
  -1   0   3     2540.15     2006.41     52.47 o 
   1   0   3     5401.36     5629.93    175.94 o 
   3   0   3     6190.20     7633.72    355.19 o 
   5   0   3    53511.03    55890.75   1126.12 o 
   7   0   3      239.59      199.57     24.90 o 
   9   0   3     1432.57     1297.32    128.42 o 
  11   0   3      123.31       94.79     40.60 o 
 -12   1   3      939.75      813.31    103.14 o 
 -11   1   3        0.99        0.00     18.38 o 
 -10   1   3     2230.19     1876.11    109.88 o 
  -9   1   3       40.99       29.97     16.81 o 
  -8   1   3      834.59      676.27     57.09 o 
  -7   1   3      144.57      129.86     49.79 o 
  -6   1   3      206.23      198.56     27.68 o 
  -5   1   3      395.14      251.16     23.94 o 
  -4   1   3      139.41      152.71     18.27 o 
  -3   1   3      237.54      203.34     13.74 o 
  -2   1   3      104.39      106.29     11.43 o 
  -1   1   3    10551.58     9045.85    143.11 o 
   0   1   3    31607.04    31969.67   4615.44 o 
   1   1   3    22606.40    28640.48   2435.13 o 
   2   1   3     8260.56    11324.08    469.56 o 
   3   1   3     6128.86     7061.57    272.72 o 
   4   1   3      182.30      154.23     16.27 o 
   5   1   3      316.83      297.19     28.66 o 
   6   1   3     3868.25     4110.73     92.90 o 
   7   1   3        4.40        1.27      8.13 o 
   8   1   3        1.31        0.00      9.98 o 
   9   1   3      294.86      292.34     46.20 o 
  10   1   3      498.18      507.05     60.34 o 
  11   1   3      371.01      285.71     89.95 o 
  12   1   3        1.01        0.00     21.61 o 
 -12   2   3      189.44      107.08     31.87 o 
 -11   2   3     1291.00     1144.08     91.69 o 
 -10   2   3       73.60       90.11     27.11 o 
  -9   2   3      143.77      109.97     24.81 o 
  -8   2   3       44.19       13.12     14.67 o 
  -7   2   3       74.68       67.20     24.87 o 
  -6   2   3      617.14      577.06     46.21 o 
  -5   2   3    20277.58    21880.16    432.59 o 
  -4   2   3      976.27      931.84     32.70 o 
  -3   2   3      210.26      354.37     17.63 o 
  -2   2   3       43.13       53.27      7.63 o 
  -1   2   3    23675.50    27547.25    591.31 o 
   0   2   3    15912.96    17382.46    398.03 o 
   1   2   3    23187.83    32227.71    678.05 o 
   2   2   3     1314.15     1626.40    100.73 o 
   3   2   3     8485.21     8730.49    160.61 o 
   4   2   3      679.79      856.64     37.07 o 
   5   2   3       54.15       30.96      8.18 o 
   6   2   3    10083.45    11359.63    180.89 o 
   7   2   3    10610.40    11416.74    194.33 o 
   8   2   3      121.63      145.21     16.56 o 
   9   2   3     4311.29     4154.46    169.77 o 
  10   2   3      955.93      807.18     89.63 o 
  11   2   3     1957.44     1889.53    124.05 o 
  12   2   3       16.93        0.00     19.11 o 
 -12   3   3      160.88      122.32     34.78 o 
 -11   3   3       41.05       50.90     42.53 o 
 -10   3   3      174.02      146.16     29.38 o 
  -9   3   3      218.14      262.68     51.53 o 
  -8   3   3     1302.77     1206.37     81.32 o 
  -7   3   3     3382.82     3538.93    131.07 o 
  -6   3   3       40.64       42.51     13.17 o 
  -5   3   3      109.34      111.28     14.80 o 
  -4   3   3    17269.54    19536.97    646.12 o 
  -3   3   3      250.44      315.30     29.92 o 
  -2   3   3       19.86       27.81      6.01 o 
  -1   3   3       55.09       36.32     15.62 o 
   0   3   3     9554.29    12372.02    309.01 o 
   1   3   3    31419.94    38342.95    801.55 o 
   2   3   3    11014.55    13002.85    519.33 o 
   3   3   3     1620.77     2184.14    139.65 o 
   4   3   3       21.56        0.00      6.38 o 
   5   3   3      127.21      154.79     29.75 o 
   6   3   3     3366.45     2814.81    150.02 o 
   7   3   3     2896.35     3243.38    131.35 o 
   8   3   3       40.16       47.19     19.42 o 
   9   3   3     4810.96     4747.13    276.09 o 
  10   3   3       55.66       17.55     36.51 o 
  11   3   3       60.77       85.12     31.66 o 
  12   3   3      104.80       67.83     31.90 o 
 -12   4   3       25.95       30.45     26.01 o 
 -11   4   3     2783.13     2393.33    127.91 o 
 -10   4   3      867.16      657.77     66.52 o 
  -9   4   3      128.61      169.00     17.82 o 
  -8   4   3       64.57       35.88      9.47 o 
  -7   4   3    17116.47    19615.65    376.55 o 
  -6   4   3      349.35      456.37     52.77 o 
  -5   4   3    15362.81    16739.28    719.67 o 
  -4   4   3      401.46      460.31     32.83 o 
  -3   4   3      134.92      134.25     14.74 o 
  -2   4   3     1399.78     1573.95     66.50 o 
  -1   4   3     3934.73     4271.68    150.89 o 
   0   4   3     1931.57     2109.65     99.55 o 
   1   4   3    34729.92    36875.95   1226.23 o 
   2   4   3    11007.35    10919.88    290.46 o 
   3   4   3     3858.16     3653.46    162.83 o 
   4   4   3     1898.75     2031.93    153.36 o 
   5   4   3    10420.53     9570.39    554.32 o 
   6   4   3      238.78      197.13     15.03 o 
   7   4   3     8849.58     9294.56    352.85 o 
   8   4   3       89.15       59.29     21.69 o 
   9   4   3     4319.74     4446.54    177.78 o 
  10   4   3       12.49       15.85     18.50 o 
  11   4   3     1038.17     1005.50     92.25 o 
  12   4   3      573.08      446.08     65.94 o 
 -12   5   3      334.77      265.82     45.33 o 
 -11   5   3      161.33      127.79     28.68 o 
 -10   5   3       14.67        0.00     14.51 o 
  -9   5   3      749.00      761.11     45.08 o 
  -8   5   3     1685.19     1822.73     62.97 o 
  -7   5   3      469.48      512.61     42.23 o 
  -6   5   3     1986.02     2422.66     57.28 o 
  -5   5   3     1006.93     1097.16     48.60 o 
  -4   5   3      908.13     1162.65     71.63 o 
  -3   5   3       51.82       48.02      6.67 o 
  -2   5   3     5783.57     6019.82    145.06 o 
  -1   5   3     2916.46     3000.24     67.20 o 
   0   5   3     1782.87     1914.00     57.42 o 
   1   5   3     6873.96     7203.48    198.37 o 
   2   5   3        4.90       48.05     17.10 o 
   3   5   3      714.70      739.43     36.41 o 
   4   5   3      153.46      120.94     11.15 o 
   5   5   3      255.25      209.09     20.68 o 
   6   5   3       62.16       51.08      8.64 o 
   7   5   3        0.88        0.00      5.81 o 
   8   5   3      245.10      255.48     38.93 o 
   9   5   3      891.15      754.60     68.59 o 
  10   5   3        1.32        0.00     18.56 o 
  11   5   3      363.20      400.80     59.12 o 
  12   5   3        8.61       24.30     29.92 o 
 -12   6   3        8.62       10.32     29.80 o 
 -11   6   3     1431.92     1324.92    104.20 o 
 -10   6   3     1066.61     1013.87     67.76 o 
  -9   6   3      228.87      270.71     22.50 o 
  -8   6   3     1895.53     2145.86     61.95 o 
  -7   6   3    10804.57    12618.09    309.23 o 
  -6   6   3      122.03      139.93     14.62 o 
  -5   6   3     8598.61     9742.61    509.38 o 
  -4   6   3      898.45      956.29     59.21 o 
  -3   6   3    20410.89    21244.38    353.85 o 
  -2   6   3     1696.02     1160.62    110.59 o 
  -1   6   3    18066.54    15739.68   1356.41 o 
   0   6   3     9775.61    10493.19    202.38 o 
   1   6   3      567.06      496.43     18.11 o 
   2   6   3      139.60      208.88     13.40 o 
   3   6   3     4465.38     3936.11     87.51 o 
   4   6   3     2615.40     2611.35    113.93 o 
   5   6   3      981.11     1020.88     51.84 o 
   6   6   3       45.92       34.84      9.73 o 
   7   6   3      563.21      553.74     43.01 o 
   8   6   3     1348.01     1368.73     91.28 o 
   9   6   3      879.79      797.39    189.37 o 
  10   6   3      831.76      806.09     75.16 o 
  11   6   3     4737.33     4499.05    198.44 o 
  12   6   3      181.72      209.39     46.54 o 
 -12   7   3       22.15       55.13     56.20 o 
 -11   7   3        3.98       11.19     24.44 o 
 -10   7   3        7.93        0.00     16.45 o 
  -9   7   3     3749.62     3857.56    151.06 o 
  -8   7   3     3769.14     4170.25     96.43 o 
  -7   7   3     1243.02     1247.40     44.67 o 
  -6   7   3     3094.96     3211.65    180.64 o 
  -5   7   3      603.85      662.73     57.16 o 
  -4   7   3      784.43      820.49     29.83 o 
  -3   7   3        3.74       13.95      9.09 o 
  -2   7   3     5069.26     5739.93    146.54 o 
  -1   7   3      381.49      369.44     20.84 o 
   0   7   3        2.64       13.89      7.87 o 
   1   7   3     1064.34     1047.74     38.85 o 
   2   7   3      760.86      609.62     23.95 o 
   3   7   3     2402.73     2877.74     71.31 o 
   4   7   3     1191.64     1144.46     48.97 o 
   5   7   3      790.21      623.02     31.50 o 
   6   7   3     1770.74     1752.82     69.47 o 
   7   7   3      486.52      452.67     26.92 o 
   8   7   3      106.40      109.69     41.27 o 
   9   7   3     1793.44     1604.88    101.91 o 
  10   7   3      694.26      659.99     71.76 o 
  11   7   3        0.21       16.59     23.77 o 
  12   7   3      977.71     1034.64    104.50 o 
 -12   8   3        3.36       26.02     28.73 o 
 -11   8   3     1143.74     1214.88    106.94 o 
 -10   8   3      234.05      248.52     34.34 o 
  -9   8   3      192.30      206.46     23.79 o 
  -8   8   3     3031.88     3467.97     86.39 o 
  -7   8   3     2361.99     2513.42     87.11 o 
  -6   8   3     1243.73     1313.74     55.11 o 
  -5   8   3     3895.85     4073.21    129.17 o 
  -4   8   3      274.31      281.72     21.81 o 
  -3   8   3     1463.23     1223.57     52.05 o 
  -2   8   3      129.46      204.24     54.76 o 
  -1   8   3     9152.72     8393.91    622.02 o 
   0   8   3     1236.89      922.16     65.34 o 
   1   8   3     4995.67     4980.25     93.86 o 
   2   8   3      160.45      100.58     15.39 o 
   3   8   3     4706.65     4250.37    113.53 o 
   4   8   3      717.77      585.89     36.15 o 
   5   8   3      187.19      173.75     20.15 o 
   6   8   3      281.33      309.93     22.93 o 
   7   8   3     2570.58     2681.81    109.43 o 
   8   8   3      958.92     1207.23     81.05 o 
   9   8   3      420.90      381.65     40.51 o 
  10   8   3      549.10      649.20     57.23 o 
  11   8   3      335.07      385.25     47.45 o 
 -12   9   3      367.13      403.05     64.54 o 
 -11   9   3        3.47       26.62     23.43 o 
 -10   9   3      646.91      637.30    118.74 o 
  -9   9   3      836.84      883.35     49.11 o 
  -8   9   3      222.07      235.04     18.71 o 
  -7   9   3      182.25      171.30     20.27 o 
  -6   9   3     1562.55     1763.74     97.50 o 
  -5   9   3     2998.72     2956.47     83.72 o 
  -4   9   3      303.61      300.70     27.92 o 
  -3   9   3      525.48      453.18     67.35 o 
  -2   9   3        5.29        0.00     30.37 o 
  -1   9   3     1767.45     1461.40     49.73 o 
   0   9   3      458.04      535.75     25.51 o 
   1   9   3     2741.97     2892.18     71.01 o 
   2   9   3     2972.64     2763.46     73.64 o 
   3   9   3       55.61       44.25     10.92 o 
   4   9   3      962.03     1054.95     54.20 o 
   5   9   3      679.09      690.42     50.73 o 
   6   9   3      184.99      178.43     21.64 o 
   7   9   3       14.15        8.00     10.16 o 
   8   9   3      690.82      776.97     60.76 o 
   9   9   3       43.50       58.29     24.13 o 
  10   9   3      184.91      227.77     35.15 o 
  11   9   3        7.06        0.00     21.45 o 
 -11  10   3      229.70      199.10     45.00 o 
 -10  10   3        4.70       21.16     43.58 o 
  -9  10   3      406.32      386.52     46.01 o 
  -8  10   3       21.54       22.86     12.72 o 
  -7  10   3     4463.35     5233.96    124.00 o 
  -6  10   3      179.88      176.60     17.75 o 
  -5  10   3     2421.58     2102.09    121.29 o 
  -4  10   3      805.46      833.15     64.82 o 
  -3  10   3     9231.88     9320.78    341.59 o 
  -2  10   3     3158.57     3094.08    173.48 o 
  -1  10   3       98.32       61.51     10.60 o 
   0  10   3     5634.10     6102.46    148.52 o 
   1  10   3    16050.50    15794.64    225.40 o 
   2  10   3       13.78       12.80      8.34 o 
   3  10   3     7176.66     7368.60    183.50 o 
   4  10   3       42.77       78.30     13.15 o 
   5  10   3      224.68      203.26     22.38 o 
   6  10   3      197.14      170.70     29.44 o 
   7  10   3     1236.17     1231.37     60.45 o 
   8  10   3      183.73      232.09     33.54 o 
   9  10   3     4110.44     4523.45    148.95 o 
  10  10   3     2003.55     2237.02    105.94 o 
  11  10   3       70.52      101.84     24.68 o 
 -11  11   3      692.89      687.10     82.21 o 
 -10  11   3     1757.15     1837.21    221.99 o 
  -9  11   3      158.65      157.15     28.68 o 
  -8  11   3       79.47       87.61     23.60 o 
  -7  11   3      859.78      838.40     50.87 o 
  -6  11   3      650.09      566.46     29.35 o 
  -5  11   3      349.79      362.05     36.98 o 
  -4  11   3      575.42      572.77     53.57 o 
  -3  11   3     1114.24     1325.74    115.11 o 
  -2  11   3       81.11       21.72     24.66 o 
  -1  11   3     1184.37     1011.34    139.40 o 
   0  11   3       95.86       84.77     11.72 o 
   1  11   3      236.86      243.27     18.28 o 
   2  11   3        5.28        0.00     10.80 o 
   3  11   3       79.02       69.26     21.02 o 
   4  11   3     1556.60     1607.86     63.07 o 
   5  11   3       19.96       16.59     13.34 o 
   6  11   3      253.53      232.18     33.69 o 
   7  11   3        0.98       10.67     15.46 o 
   8  11   3     1609.77     1647.46     92.06 o 
   9  11   3       36.62       36.83     22.26 o 
  10  11   3     1800.94     1812.62     94.34 o 
  11  11   3       57.27       58.10     20.33 o 
 -11  12   3      183.34      250.26     52.31 o 
 -10  12   3     1506.61     1640.85    136.78 o 
  -9  12   3     5453.36     6295.70    251.46 o 
  -8  12   3        9.68       13.55     16.51 o 
  -7  12   3     4550.42     5152.04    187.26 o 
  -6  12   3     4075.66     4634.42    196.65 o 
  -5  12   3       23.25       20.05     19.85 o 
  -4  12   3     1069.66     1022.22    112.18 o 
  -3  12   3     8638.03     9099.57    347.50 o 
  -2  12   3     1987.13     1899.75    142.60 o 
  -1  12   3      562.26      311.70     34.20 o 
   0  12   3     1090.48      892.80     65.84 o 
   1  12   3     3199.03     3146.82    155.35 o 
   2  12   3     4983.64     5121.12    118.22 o 
   3  12   3     1506.03     1224.09     70.42 o 
   4  12   3     1040.77      915.79     63.25 o 
   5  12   3     5323.58     5149.28    174.15 o 
   6  12   3     1809.64     2041.69     79.56 o 
   7  12   3     2586.44     2827.96     98.95 o 
   8  12   3      841.26      819.14     55.10 o 
   9  12   3     2396.32     2694.27    111.04 o 
  10  12   3     1769.18     1731.85     92.53 o 
 -10  13   3      483.51      490.64     68.03 o 
  -9  13   3      191.19      164.82     37.20 o 
  -8  13   3       22.46       30.78     47.75 o 
  -7  13   3     1994.32     2290.38    137.32 o 
  -6  13   3     1259.75     1238.97     72.64 o 
  -5  13   3     1392.71     1427.93    124.34 o 
  -4  13   3       79.73      126.30     49.23 o 
  -3  13   3      595.95      686.18     94.24 o 
  -2  13   3        9.88        0.13     11.76 o 
  -1  13   3     2993.81     2525.02    492.99 o 
   0  13   3     3074.13     3094.17    104.98 o 
   1  13   3      708.59      558.72     41.70 o 
   2  13   3       55.86       56.74     27.05 o 
   3  13   3      200.49      152.58     26.78 o 
   4  13   3      206.01      151.75     25.55 o 
   5  13   3      217.41      167.30     31.59 o 
   6  13   3      340.36      326.03     30.88 o 
   7  13   3      203.46      175.06     23.84 o 
   8  13   3       61.95       50.06     15.37 o 
   9  13   3      756.65      725.49     58.23 o 
  10  13   3      530.77      566.35     54.91 o 
 -10  14   3        4.64       76.72     31.69 o 
  -9  14   3      291.49      346.56     53.28 o 
  -8  14   3     5527.58     6620.33    229.06 o 
  -7  14   3     1042.83     1175.48     76.35 o 
  -6  14   3     2892.38     2931.14    149.47 o 
  -5  14   3      101.77      111.26     34.63 o 
  -4  14   3      964.37      905.04    124.43 o 
  -3  14   3      999.95     1006.44    122.18 o 
  -2  14   3     1125.52      800.10    248.13 o 
  -1  14   3       30.52       35.33     23.60 o 
   0  14   3     3031.14     2642.42    275.88 o 
   1  14   3     4603.85     4564.14    142.02 o 
   2  14   3     4670.00     4303.11    194.57 o 
   3  14   3     5191.24     5028.26    162.71 o 
   4  14   3     2436.04     2516.86    113.09 o 
   5  14   3     1065.55      991.35    106.93 o 
   6  14   3      197.26      158.90     23.13 o 
   7  14   3       54.27       17.15     13.35 o 
   8  14   3     1664.23     1712.12     71.33 o 
   9  14   3     1493.82     1576.91     85.74 o 
  10  14   3     2152.23     2404.84    142.57 o 
 -10  15   3      718.63      733.34    116.78 o 
  -9  15   3      273.25      212.83     37.94 o 
  -8  15   3      828.32      751.84     76.68 o 
  -7  15   3      806.39      827.99    101.09 o 
  -6  15   3        6.33       71.49     39.24 o 
  -5  15   3     1367.36     1350.86    145.50 o 
  -4  15   3      449.35      368.76     71.86 o 
  -3  15   3     2128.15     2021.48    163.20 o 
  -2  15   3     2993.77     2011.23    551.18 o 
  -1  15   3      166.89      121.24     18.35 o 
   0  15   3      634.04      598.72     45.93 o 
   1  15   3      107.31       65.66     17.16 o 
   2  15   3      107.51       79.66     21.75 o 
   3  15   3       51.81       49.46     19.80 o 
   4  15   3      496.33      511.67     50.46 o 
   5  15   3       72.64       38.53     51.59 o 
   6  15   3     1014.04      937.07     74.37 o 
   7  15   3       59.24       74.04     18.42 o 
   8  15   3      173.48      103.76     26.84 o 
   9  15   3      758.83      873.08     81.84 o 
  -9  16   3      150.74      105.40     49.39 o 
  -8  16   3     1738.51     1651.42    250.40 o 
  -7  16   3      468.71      443.52    122.40 o 
  -6  16   3      628.35      764.66     77.22 o 
  -5  16   3      465.39      346.67     76.29 o 
  -4  16   3      194.46      161.16     56.26 o 
  -3  16   3      219.02      171.53     49.49 o 
  -2  16   3      291.25      302.43     69.32 o 
  -1  16   3       10.45        4.26     24.77 o 
   0  16   3      733.95      663.65     49.78 o 
   1  16   3     6611.71     6547.27    385.80 o 
   2  16   3     2771.12     2753.22    118.28 o 
   3  16   3     3896.97     3808.77    146.64 o 
   4  16   3      561.89      493.70     57.50 o 
   5  16   3     1266.12     1189.17     83.41 o 
   6  16   3     4614.99     4707.64    177.82 o 
   7  16   3     2919.85     2805.75    137.99 o 
   8  16   3      251.18      253.07     32.81 o 
   9  16   3      532.93      600.73     67.10 o 
  -9  17   3       29.90       18.33     28.78 o 
  -8  17   3      104.99      114.77     34.36 o 
  -7  17   3        2.19        7.37     23.85 o 
  -6  17   3       86.73      143.55     62.70 o 
  -5  17   3      568.00      528.69     97.29 o 
  -4  17   3       12.74       48.06     40.38 o 
  -3  17   3     1299.83     1119.99    128.62 o 
  -2  17   3      687.60      570.03     93.09 o 
  -1  17   3      439.39      384.29     73.94 o 
   0  17   3     2562.10     2419.00    177.46 o 
   1  17   3      647.50      642.87     94.61 o 
   2  17   3     1700.16     1586.86     92.11 o 
   3  17   3      198.41      215.82     35.95 o 
   4  17   3       19.95        0.00     28.04 o 
   5  17   3      421.17      551.87     57.47 o 
   6  17   3      279.77      246.74     43.79 o 
   7  17   3      574.82      464.81     58.06 o 
   8  17   3      339.25      288.10     50.44 o 
  -8  18   3      950.12     1081.70    121.89 o 
  -7  18   3     1189.51     1395.42    170.28 o 
  -6  18   3      131.90      234.24     87.93 o 
  -5  18   3      116.10       77.19     48.11 o 
  -4  18   3     1618.66     1631.17    164.10 o 
  -3  18   3     1044.79      872.21    138.26 o 
  -2  18   3       10.26        0.00     42.09 o 
  -1  18   3     2394.97     2290.08    186.66 o 
   0  18   3     2218.66     2068.85    174.34 o 
   1  18   3      119.07       81.95     45.52 o 
   2  18   3       58.64       52.60     37.26 o 
   3  18   3     4169.32     3751.62    151.00 o 
   4  18   3      529.37      664.51     62.09 o 
   5  18   3        6.12       22.48     18.59 o 
   6  18   3     1115.44     1025.75     84.63 o 
   7  18   3       10.17        5.36     32.55 o 
   8  18   3      571.47      545.55    101.96 o 
  -7  19   3      166.17      160.73     64.65 o 
  -6  19   3      104.72      194.28     75.88 o 
  -5  19   3      133.49       50.70     58.88 o 
  -4  19   3      391.55      344.26     81.88 o 
  -3  19   3      101.55      175.31     59.24 o 
  -2  19   3       15.81       39.20     44.62 o 
  -1  19   3     2156.94     1904.02    171.39 o 
   0  19   3      204.78      140.50     56.55 o 
   1  19   3        9.36       11.98     26.83 o 
   2  19   3       91.41      112.42     26.96 o 
   3  19   3      190.96      174.97     35.56 o 
   4  19   3       46.55       12.78     16.25 o 
   5  19   3        6.35        0.00     23.34 o 
   6  19   3      106.80       92.59     27.28 o 
   7  19   3      342.74      339.33     52.93 o 
  -7  20   3      226.34      287.41     81.23 o 
  -6  20   3      741.26      971.11    140.12 o 
  -5  20   3     1037.44     1228.89    164.53 o 
  -4  20   3     1533.37     1682.64    185.77 o 
  -3  20   3       12.30      181.52     92.04 o 
  -2  20   3     2092.40     2072.61    185.37 o 
  -1  20   3     3337.13     2950.74    217.23 o 
   0  20   3     1037.01      837.51    110.68 o 
   1  20   3      718.96      567.43     93.14 o 
   2  20   3     1160.40     1217.37    127.78 o 
   3  20   3      886.11      948.31     78.27 o 
   4  20   3      260.94      256.10     41.97 o 
   5  20   3       93.95       92.53     39.00 o 
   6  20   3     1025.85     1000.24     86.10 o 
  -6  21   3      111.44      146.23     63.40 o 
  -5  21   3      242.82      293.99     80.55 o 
  -4  21   3       58.82      260.95     87.62 o 
  -3  21   3      105.11       89.84     33.09 o 
  -2  21   3      261.59      227.47     68.22 o 
  -1  21   3      761.42      665.04    105.87 o 
   0  21   3       48.75       12.11     30.75 o 
   1  21   3       29.84       38.75     37.63 o 
   2  21   3       51.39       40.17     28.81 o 
   3  21   3        2.91        0.00     15.82 o 
   4  21   3       93.38       88.23     23.67 o 
   5  21   3      219.34      209.94     41.32 o 
   6  21   3       56.81        9.61     27.87 o 
  -5  22   3      393.19      569.04    116.09 o 
  -4  22   3     2924.21     3108.06    248.31 o 
  -3  22   3       60.84       47.38     49.68 o 
  -2  22   3      861.23      747.05    116.74 o 
  -1  22   3      422.08      376.30     90.34 o 
   0  22   3     1243.06     1329.94    149.54 o 
   1  22   3      223.77      245.29     76.21 o 
   2  22   3     2211.89     1999.50    175.04 o 
   3  22   3       14.35        0.00     21.58 o 
   4  22   3     1044.69      961.10    125.00 o 
  -3  23   3       16.01        8.11     31.40 o 
  -2  23   3        9.35       74.02     54.73 o 
  -1  23   3      275.86      296.18     78.55 o 
   0  23   3       12.67       22.54     38.56 o 
   1  23   3        1.31        0.00     38.38 o 
   2  23   3        1.73       30.25     29.28 o 
   3  23   3       35.59        5.78     30.27 o 
 -12   0   4      333.35      246.35     61.81 o 
 -10   0   4      182.32      165.96     48.62 o 
  -8   0   4      109.24      224.57     49.99 o 
  -6   0   4    12310.38    11883.72    373.69 o 
  -4   0   4     5005.88     4916.21    179.47 o 
  -2   0   4       68.19       83.53     16.60 o 
   0   0   4      324.19      277.92     34.34 o 
   2   0   4     6129.77     5875.43    203.22 o 
   4   0   4    18371.43    19863.18    744.20 o 
   6   0   4      449.22      621.90     79.86 o 
   8   0   4     6288.06     6400.48    294.73 o 
  10   0   4      140.61      137.89     51.28 o 
  12   0   4      692.51      574.16    107.39 o 
 -12   1   4      139.85       91.50     38.63 o 
 -11   1   4     2364.00     2245.71    128.92 o 
 -10   1   4       12.17       19.68     18.99 o 
  -9   1   4     3061.01     2873.94    134.28 o 
  -8   1   4      144.81      170.47     36.42 o 
  -7   1   4      297.09      369.73     42.20 o 
  -6   1   4        9.02       19.53     20.10 o 
  -5   1   4     1401.27     1224.86     51.28 o 
  -4   1   4       73.16       62.71      9.74 o 
  -3   1   4      622.31      567.85     30.28 o 
  -2   1   4       65.59       38.79      8.69 o 
  -1   1   4     4899.49     4228.42    213.36 o 
   0   1   4     1470.74     1164.50    112.58 o 
   1   1   4     3695.32     3991.36    137.12 o 
   2   1   4      397.48      364.41     22.91 o 
   3   1   4     1667.15     1995.27     56.82 o 
   4   1   4     3172.77     3455.00     92.99 o 
   5   1   4      222.68      243.56     23.67 o 
   6   1   4     1599.67     1348.45     97.19 o 
   7   1   4      112.70      112.08     15.27 o 
   8   1   4       13.59       39.49     20.99 o 
   9   1   4      610.78      562.39     69.60 o 
  10   1   4      544.17      527.26     64.05 o 
  11   1   4      802.75      793.12    144.47 o 
  12   1   4      638.45      581.80     75.38 o 
 -12   2   4     1465.37     1266.82    114.63 o 
 -11   2   4       15.73       36.40     29.02 o 
 -10   2   4     1874.57     1677.14    105.83 o 
  -9   2   4       86.12       74.74     32.21 o 
  -8   2   4     1565.94     1546.67     91.02 o 
  -7   2   4       80.52      111.90     25.77 o 
  -6   2   4     1284.27     1273.66     60.90 o 
  -5   2   4      120.44      112.79     15.15 o 
  -4   2   4      441.73      344.38     25.39 o 
  -3   2   4        5.25       37.01     10.37 o 
  -2   2   4    17136.34    13983.09    472.24 o 
  -1   2   4     2457.53     2338.18     63.49 o 
   0   2   4     4318.90     4468.99    897.93 o 
   1   2   4     5551.80     7162.13    215.33 o 
   2   2   4     9840.26    10622.39    296.10 o 
   3   2   4     1824.04     1859.27     54.92 o 
   4   2   4    17975.56    19374.77    835.45 o 
   5   2   4     1720.61     1687.48    104.86 o 
   6   2   4     3308.39     2800.02     60.89 o 
   7   2   4      444.35      474.55     51.24 o 
   8   2   4     1699.34     1662.40     99.04 o 
   9   2   4     1593.15     1644.37    106.53 o 
  10   2   4     2179.38     2295.35    134.16 o 
  11   2   4        3.29       13.70     27.08 o 
  12   2   4     1176.89     1127.64    101.62 o 
 -12   3   4       87.17       52.15     20.92 o 
 -11   3   4     3219.71     2899.76    163.41 o 
 -10   3   4      445.66      401.58     37.25 o 
  -9   3   4      142.09      156.61     22.10 o 
  -8   3   4      100.06       83.20     21.01 o 
  -7   3   4       14.70       19.47     10.49 o 
  -6   3   4      660.05      740.84     42.36 o 
  -5   3   4     9706.40    10820.18    189.63 o 
  -4   3   4       53.65       84.85     12.93 o 
  -3   3   4      165.99      247.82     22.20 o 
  -2   3   4     1171.72     1070.17     37.77 o 
  -1   3   4    10857.54    10014.50    486.47 o 
   0   3   4      645.03     1015.07     70.85 o 
   1   3   4     5532.81     6576.08    210.00 o 
   2   3   4        4.83       24.02     17.39 o 
   3   3   4      252.47      318.22     20.19 o 
   4   3   4     1526.71     1476.47     71.01 o 
   5   3   4      486.51      518.01     23.44 o 
   6   3   4     1270.94     1289.83     64.13 o 
   7   3   4     1383.65     1124.16     45.28 o 
   8   3   4      915.21      877.95     74.05 o 
   9   3   4      606.52      601.02     65.09 o 
  10   3   4      187.22      174.49     39.89 o 
  11   3   4      432.92      355.06     57.03 o 
  12   3   4      949.38      829.22     90.40 o 
 -12   4   4      123.79      182.67     33.78 o 
 -11   4   4      484.44      434.16     49.26 o 
 -10   4   4     1434.00     1255.06     87.81 o 
  -9   4   4      178.34      147.99     21.55 o 
  -8   4   4      571.97      579.79     38.87 o 
  -7   4   4      628.04      613.35     37.95 o 
  -6   4   4     7882.71     8667.02    150.91 o 
  -5   4   4      405.33      339.39     24.59 o 
  -4   4   4    18380.71    20455.96    338.68 o 
  -3   4   4     1520.86     1874.46     85.78 o 
  -2   4   4    42287.49    45870.97    646.02 o 
  -1   4   4      398.03      336.69     30.80 o 
   0   4   4      187.24      309.89     40.47 o 
   1   4   4     7953.26     9788.33    285.96 o 
   2   4   4    13225.99    14656.23    268.64 o 
   3   4   4     3168.47     2925.28     86.92 o 
   4   4   4     4224.11     4460.13    125.32 o 
   5   4   4       12.92        4.78      5.77 o 
   6   4   4     6550.49     6422.30    209.68 o 
   7   4   4      251.68      265.94     17.27 o 
   8   4   4     2246.02     2282.85    144.01 o 
   9   4   4       12.03        6.48     18.00 o 
  10   4   4     2760.03     2607.10    141.81 o 
  11   4   4        2.68       10.38     23.04 o 
  12   4   4     3701.80     3493.24    183.53 o 
 -12   5   4       51.28       43.47     33.61 o 
 -11   5   4      993.70      948.27     69.14 o 
 -10   5   4      111.92       54.85     22.03 o 
  -9   5   4      136.81      187.38     21.65 o 
  -8   5   4      315.71      343.31     30.09 o 
  -7   5   4       15.83        0.22      9.50 o 
  -6   5   4     1174.76     1267.85     54.41 o 
  -5   5   4      641.72      621.09     26.53 o 
  -4   5   4      119.75      106.19     13.08 o 
  -3   5   4     3834.14     4593.72     79.31 o 
  -2   5   4     2860.05     3666.30    153.70 o 
  -1   5   4     4262.48     4483.79    171.12 o 
   0   5   4     2546.08     3120.29    138.33 o 
   1   5   4     1991.13     2323.82    133.22 o 
   2   5   4     1495.40     1472.67     68.11 o 
   3   5   4      173.20      231.92     50.62 o 
   4   5   4        2.54        3.28      5.35 o 
   5   5   4      739.63      747.46     28.31 o 
   6   5   4      127.19      140.57     17.09 o 
   7   5   4      553.65      527.67     26.40 o 
   8   5   4        7.42        0.00     20.83 o 
   9   5   4      294.70      370.05     51.74 o 
  10   5   4     1052.14     1012.61     89.61 o 
  11   5   4      491.49      403.87     59.28 o 
  12   5   4     1435.83     1228.79    111.85 o 
 -12   6   4     2734.92     2837.81    262.22 o 
 -11   6   4      557.58      526.57     51.41 o 
 -10   6   4       10.60       15.48     13.47 o 
  -9   6   4      122.40      120.47     16.65 o 
  -8   6   4      123.85      125.78     17.43 o 
  -7   6   4     1624.37     1662.52     51.01 o 
  -6   6   4     7560.67     8659.30    197.51 o 
  -5   6   4      482.08      752.85     27.67 o 
  -4   6   4    22612.48    22294.18    385.24 o 
  -3   6   4     3771.46     4410.64    149.59 o 
  -2   6   4    11696.26    12451.40    588.26 o 
  -1   6   4    13169.50    14294.53    352.59 o 
   0   6   4      805.83      738.60     38.68 o 
   1   6   4     2215.05     1961.82    121.72 o 
   2   6   4    20048.49    19594.79    256.95 o 
   3   6   4      704.22      759.68     30.86 o 
   4   6   4     5908.60     5144.32    129.14 o 
   5   6   4       16.00        8.99      6.96 o 
   6   6   4     3214.01     3236.09     86.58 o 
   7   6   4      100.19       78.38     11.73 o 
   8   6   4      370.90      358.95     37.77 o 
   9   6   4     1558.58     1516.83    102.59 o 
  10   6   4     1749.66     1767.06    117.41 o 
  11   6   4        1.43        0.00     22.56 o 
  12   6   4     1054.62     1054.59     99.58 o 
 -12   7   4       75.76       74.34     36.80 o 
 -11   7   4      734.55      726.67    106.36 o 
 -10   7   4       67.00       53.89     16.91 o 
  -9   7   4      366.11      354.82     34.19 o 
  -8   7   4     2387.11     2679.54     85.37 o 
  -7   7   4      558.43      559.16     31.08 o 
  -6   7   4     2810.60     3185.45    125.85 o 
  -5   7   4      637.11      516.79     37.77 o 
  -4   7   4       10.21        0.00     12.79 o 
  -3   7   4    10195.31    10514.41    278.53 o 
  -2   7   4     3474.74     4033.03    169.15 o 
  -1   7   4       51.89       42.62     18.52 o 
   0   7   4      689.23      580.14     29.87 o 
   1   7   4     1871.77     2234.79     84.59 o 
   2   7   4     3552.76     3491.44    106.47 o 
   3   7   4      661.43      751.56     34.77 o 
   4   7   4     6281.70     6671.19    163.52 o 
   5   7   4      740.76      753.94     29.82 o 
   6   7   4      459.84      422.36     33.18 o 
   7   7   4      108.91      105.29     23.04 o 
   8   7   4      667.12      624.13     50.88 o 
   9   7   4     1433.27     1329.12    122.95 o 
  10   7   4       14.11       11.26     20.33 o 
  11   7   4      383.06      278.27     47.82 o 
 -12   8   4      148.13      174.24     43.65 o 
 -11   8   4       15.75       25.00     22.45 o 
 -10   8   4     1218.43     1196.01     99.73 o 
  -9   8   4       75.56       70.84     16.52 o 
  -8   8   4      282.14      298.73     24.26 o 
  -7   8   4     1065.43     1207.79     46.25 o 
  -6   8   4     2761.22     3028.90    122.42 o 
  -5   8   4     1762.59     1852.89     64.21 o 
  -4   8   4      201.68      110.36     17.58 o 
  -3   8   4       19.97       66.95     26.31 o 
  -2   8   4    18426.88    20432.68    516.28 o 
  -1   8   4    11493.46    11183.56    256.37 o 
   0   8   4     3865.97     3558.73     97.60 o 
   1   8   4     3504.89     3963.47     81.26 o 
   2   8   4     8687.63     9061.00    197.53 o 
   3   8   4       37.31        0.00      7.85 o 
   4   8   4       48.76       30.86     14.51 o 
   5   8   4      150.17      160.58     14.26 o 
   6   8   4     6411.78     6457.07    141.33 o 
   7   8   4       11.81       13.82      9.99 o 
   8   8   4       22.07       37.35     11.81 o 
   9   8   4      786.61      771.71     70.26 o 
  10   8   4      188.90      149.87     36.73 o 
  11   8   4       54.45       25.49     19.07 o 
 -11   9   4      152.70      181.07     44.81 o 
 -10   9   4        1.35        0.00     18.99 o 
  -9   9   4      930.16     1128.90     87.60 o 
  -8   9   4      147.16      144.28     19.71 o 
  -7   9   4     2168.92     2415.31     89.57 o 
  -6   9   4      498.73      472.50     25.67 o 
  -5   9   4      652.07      508.34     33.19 o 
  -4   9   4        4.82       12.05     13.24 o 
  -3   9   4      581.27      480.02     44.84 o 
  -2   9   4        0.66        0.00     16.57 o 
  -1   9   4     5385.54     5143.08    293.47 o 
   0   9   4     1052.35      994.71     48.10 o 
   1   9   4       20.24       10.88     10.12 o 
   2   9   4      240.04      235.32     27.33 o 
   3   9   4      364.51      362.99     24.88 o 
   4   9   4      907.13      901.09     44.58 o 
   5   9   4       14.49       11.27      9.08 o 
   6   9   4      768.19      837.57     47.11 o 
   7   9   4        0.12        0.00     14.02 o 
   8   9   4       26.37       11.78      9.03 o 
   9   9   4       72.99       82.16     23.85 o 
  10   9   4      119.06      104.74     25.06 o 
  11   9   4       25.84       21.06     17.63 o 
 -11  10   4      464.45      494.67     70.21 o 
 -10  10   4      902.99      996.05    138.24 o 
  -9  10   4      110.57      139.75     36.36 o 
  -8  10   4     2859.39     3257.44    114.99 o 
  -7  10   4       92.13      115.23     13.93 o 
  -6  10   4     1028.71     1028.87     51.32 o 
  -5  10   4        3.77        7.38     10.98 o 
  -4  10   4     3276.05     3393.71    128.70 o 
  -3  10   4     1446.08     1259.48    116.38 o 
  -2  10   4     1454.42     1202.34    106.10 o 
  -1  10   4      296.18      272.65     53.29 o 
   0  10   4     7038.75     7404.44    164.22 o 
   1  10   4     1996.06     1853.83     56.16 o 
   2  10   4     2762.46     2695.57     98.49 o 
   3  10   4     1535.68     1522.25     78.02 o 
   4  10   4     6141.37     5899.54    154.05 o 
   5  10   4      770.26      782.59     44.50 o 
   6  10   4     4533.40     4760.04    136.02 o 
   7  10   4      127.29      120.87     18.63 o 
   8  10   4      300.53      301.95     43.02 o 
   9  10   4     1126.74     1123.81     72.66 o 
  10  10   4     1358.41     1478.02     87.48 o 
  11  10   4       31.74       42.40     16.37 o 
 -11  11   4     1267.78     1421.25    115.25 o 
 -10  11   4       64.56       82.59     31.98 o 
  -9  11   4       30.49       44.75     41.49 o 
  -8  11   4      790.56      728.92     64.40 o 
  -7  11   4     1832.95     1807.70     96.85 o 
  -6  11   4      737.26      806.74     61.93 o 
  -5  11   4       47.65       87.85     26.56 o 
  -4  11   4      937.51      891.20     99.82 o 
  -3  11   4     2101.87     2265.64    156.79 o 
  -2  11   4      783.09      896.62     98.57 o 
  -1  11   4      142.29       96.37     13.27 o 
   0  11   4        1.73        0.00     11.90 o 
   1  11   4       33.97       25.35      6.51 o 
   2  11   4     1236.47     1335.44     53.08 o 
   3  11   4      843.59      931.34     62.47 o 
   4  11   4        6.94        5.21     27.05 o 
   5  11   4      154.09      157.49     20.62 o 
   6  11   4      128.90      139.91     21.67 o 
   7  11   4      106.66      161.13     21.30 o 
   8  11   4       52.15       95.78     18.87 o 
   9  11   4       40.15       53.86     18.89 o 
  10  11   4      145.73      125.33     33.22 o 
 -11  12   4      240.47      341.89     59.29 o 
 -10  12   4      187.81      247.91     49.69 o 
  -9  12   4      243.69      205.52     43.79 o 
  -8  12   4       78.80       99.18     26.82 o 
  -7  12   4     2998.59     3264.21    125.78 o 
  -6  12   4     4018.31     4264.71    140.41 o 
  -5  12   4      115.73      103.66     39.39 o 
  -4  12   4     7208.89     8008.10    342.13 o 
  -3  12   4     1518.42     1675.31    138.29 o 
  -2  12   4     2938.15     3234.26    188.97 o 
  -1  12   4     7048.14     7210.90    290.10 o 
   0  12   4     8762.87     8729.05    194.60 o 
   1  12   4     1330.03     1239.52     41.66 o 
   2  12   4     1248.79     1098.63     50.01 o 
   3  12   4     1561.12     1669.56     85.93 o 
   4  12   4      710.23      767.16     59.59 o 
   5  12   4     2234.94     2271.22     80.44 o 
   6  12   4     1470.46     1329.31     63.29 o 
   7  12   4      673.37      681.44     48.68 o 
   8  12   4     1676.14     1757.64     70.44 o 
   9  12   4      528.37      635.40     54.24 o 
  10  12   4     2281.52     2589.34    127.53 o 
 -10  13   4      349.88      363.92     60.76 o 
  -9  13   4      902.76     1123.35     95.49 o 
  -8  13   4      290.81      396.77     48.71 o 
  -7  13   4      447.03      427.09     47.37 o 
  -6  13   4       97.71       87.70     56.99 o 
  -5  13   4      126.60      149.43     56.76 o 
  -4  13   4       79.37      145.99     47.54 o 
  -3  13   4      125.81       96.84     48.97 o 
  -2  13   4       74.19       70.40     30.99 o 
  -1  13   4       52.12       12.27     29.53 o 
   0  13   4      650.38      569.89     33.98 o 
   1  13   4        3.41        0.00      6.62 o 
   2  13   4     1357.45     1386.93     58.61 o 
   3  13   4     2594.24     2277.12    101.79 o 
   4  13   4      122.47      107.27     23.06 o 
   5  13   4      871.99      811.00     64.11 o 
   6  13   4      843.19      867.77     52.06 o 
   7  13   4      160.22      153.13     23.03 o 
   8  13   4      106.24       95.19     29.29 o 
   9  13   4       11.47       22.34     16.85 o 
  10  13   4      687.20      750.42     62.64 o 
 -10  14   4     1331.32     1314.57    176.13 o 
  -9  14   4     1086.90     1158.58     95.66 o 
  -8  14   4      442.66      482.86     64.52 o 
  -7  14   4      823.35      932.04    161.57 o 
  -6  14   4        5.96       33.19     52.60 o 
  -5  14   4     1015.48     1201.35    135.25 o 
  -4  14   4      149.68       96.17     45.48 o 
  -3  14   4     5330.58     5569.51    282.79 o 
  -2  14   4      411.55      414.73     73.16 o 
  -1  14   4     1491.06     1465.13    137.98 o 
   0  14   4       73.99       85.06     12.87 o 
   1  14   4     4236.87     4522.40    144.05 o 
   2  14   4     2352.01     2411.14    103.71 o 
   3  14   4     1931.07     1822.36     92.39 o 
   4  14   4     2104.49     1947.16     99.18 o 
   5  14   4     4702.56     4351.88    159.17 o 
   6  14   4     1177.19     1040.36     75.17 o 
   7  14   4     1124.80     1230.80     66.17 o 
   8  14   4     1607.83     1755.00     82.40 o 
   9  14   4      457.48      564.35     65.68 o 
  -9  15   4      529.76      788.10     69.36 o 
  -8  15   4        9.00       47.58     55.50 o 
  -7  15   4     1092.66     1217.87    148.77 o 
  -6  15   4     1103.90     1171.18    149.05 o 
  -5  15   4     2110.35     2547.33    206.71 o 
  -4  15   4     1243.73     1399.46    145.75 o 
  -3  15   4       75.24       31.32     30.75 o 
  -2  15   4     2105.80     2059.74    169.45 o 
  -1  15   4      871.46      905.85    113.36 o 
   0  15   4       14.45       18.33      9.01 o 
   1  15   4       80.92       56.37     18.72 o 
   2  15   4      202.84      180.32     30.31 o 
   3  15   4      755.71      872.41     64.49 o 
   4  15   4       66.98       49.51     45.82 o 
   5  15   4      720.62      804.41     66.05 o 
   6  15   4       85.59       80.96     23.45 o 
   7  15   4       16.48        1.70     12.81 o 
   8  15   4      405.03      375.43     38.20 o 
   9  15   4      268.15      257.66     35.78 o 
  -9  16   4       18.30       35.56     26.88 o 
  -8  16   4       12.98      125.12     97.38 o 
  -7  16   4      682.77      823.84    125.83 o 
  -6  16   4      569.81      636.60    111.34 o 
  -5  16   4     1595.59     1780.49    177.55 o 
  -4  16   4        5.07        0.00     52.09 o 
  -3  16   4     3481.34     3235.60    235.57 o 
  -2  16   4      391.79      336.06     73.33 o 
  -1  16   4      898.23      803.68    105.37 o 
   0  16   4       32.67       64.93     38.25 o 
   1  16   4     2094.18     2008.69     95.96 o 
   2  16   4       61.22       80.37     25.32 o 
   3  16   4     1000.78      830.68     66.56 o 
   4  16   4      490.32      457.51     51.41 o 
   5  16   4     1316.92     1286.78     87.86 o 
   6  16   4     1227.81     1278.68     89.92 o 
   7  16   4      133.74       99.12     35.92 o 
   8  16   4       24.88       63.99     37.35 o 
   9  16   4     1909.38     1947.19    194.81 o 
  -8  17   4       69.70       82.25     44.89 o 
  -7  17   4     1440.48     1453.79    165.46 o 
  -6  17   4      130.12      115.33     49.57 o 
  -5  17   4      730.89      868.09    131.55 o 
  -4  17   4      195.48      141.82     52.23 o 
  -3  17   4     1009.04     1070.74    131.00 o 
  -2  17   4      221.35      223.25     62.12 o 
  -1  17   4      962.69      861.23    112.89 o 
   0  17   4     2920.81     2789.43    196.78 o 
   1  17   4     1154.05     1033.66    109.55 o 
   2  17   4     1302.92     1185.93     78.10 o 
   3  17   4     1235.93     1268.44     84.70 o 
   4  17   4     1915.88     1839.03    104.23 o 
   5  17   4      819.94      864.63     83.11 o 
   6  17   4       21.12        9.17     22.16 o 
   7  17   4       30.93       19.56     17.63 o 
   8  17   4       39.01       29.70     31.84 o 
  -8  18   4       57.32      165.87     64.65 o 
  -7  18   4      446.39      608.84    122.85 o 
  -6  18   4     1168.46     1459.03    169.11 o 
  -5  18   4      455.11      684.20    111.66 o 
  -4  18   4      243.89      297.08     86.77 o 
  -3  18   4      767.12      845.30    119.42 o 
  -2  18   4       57.19       64.21     37.21 o 
  -1  18   4      506.67      499.04     92.36 o 
   0  18   4       92.04      103.03     47.99 o 
   1  18   4      176.28      162.98     40.68 o 
   2  18   4     4781.10     4454.61    162.25 o 
   3  18   4      670.06      719.88     65.03 o 
   4  18   4     1240.48     1303.80     89.70 o 
   5  18   4      415.44      447.51     56.45 o 
   6  18   4      664.92      664.68     68.03 o 
   7  18   4      297.82      247.08     41.92 o 
  -7  19   4        7.39       28.31     40.62 o 
  -6  19   4      861.51      990.91    139.11 o 
  -5  19   4        2.60        0.00     40.99 o 
  -4  19   4      244.56      268.32     76.21 o 
  -3  19   4      391.58      388.05     87.83 o 
  -2  19   4      468.14      539.54     93.45 o 
  -1  19   4        3.03       37.99     33.52 o 
   0  19   4       64.74        0.00     28.12 o 
   1  19   4        0.38        0.00     33.23 o 
   2  19   4     1087.26     1045.76    163.17 o 
   3  19   4      462.07      422.98     51.26 o 
   4  19   4      118.73       86.28     23.52 o 
   5  19   4       34.91       18.30     23.79 o 
   6  19   4       99.45       89.76     29.29 o 
   7  19   4       19.42       26.83     20.90 o 
  -6  20   4      398.60      569.93    112.26 o 
  -5  20   4     1154.50     1401.39    167.16 o 
  -4  20   4       23.14       44.70     55.23 o 
  -3  20   4     1952.11     2071.83    191.80 o 
  -2  20   4     2629.27     2538.66    216.02 o 
  -1  20   4     2197.55     2475.49    205.20 o 
   0  20   4      685.10      506.93     93.99 o 
   1  20   4     2429.02     2398.21    190.00 o 
   2  20   4      632.21      616.87     95.52 o 
   3  20   4       25.67        0.00     17.93 o 
   4  20   4      193.74       89.47     42.06 o 
   5  20   4      613.46      630.85     65.30 o 
   6  20   4      809.19      776.16     76.33 o 
  -5  21   4      376.83      596.18    116.65 o 
  -4  21   4     1013.08     1016.05    147.50 o 
  -3  21   4       23.61       23.41     37.73 o 
  -2  21   4      174.40      217.86     69.75 o 
  -1  21   4       95.82       91.33     41.77 o 
   0  21   4      110.55       78.22     45.80 o 
   1  21   4      290.97      199.34     60.40 o 
   2  21   4      427.33      437.36     80.87 o 
   3  21   4        5.79        0.00     37.95 o 
   4  21   4       66.81       52.95     31.15 o 
   5  21   4       18.43       26.57     22.31 o 
  -4  22   4       14.67      199.00     92.31 o 
  -3  22   4     1439.40     1574.82    179.62 o 
  -2  22   4      280.74      297.77     81.95 o 
  -1  22   4      318.78      333.77     88.17 o 
   0  22   4       35.13      104.73     48.85 o 
   1  22   4     1572.52     1448.05    150.95 o 
   2  22   4       79.97       97.01     49.69 o 
   3  22   4     1385.75     1445.77    149.64 o 
   4  22   4      153.41      116.08     41.99 o 
  -2  23   4        3.04       47.17     40.45 o 
  -1  23   4      152.07      120.66     57.76 o 
   0  23   4       29.35       54.98     42.34 o 
   1  23   4        2.42       21.22     27.69 o 
   2  23   4      231.84      183.47     56.00 o 
 -11   0   5      553.86      410.99     76.06 o 
  -9   0   5     1945.18     1638.55    139.74 o 
  -7   0   5     2444.67     2982.61    173.33 o 
  -5   0   5     1371.57     1102.51     94.31 o 
  -3   0   5     2063.48     1641.01     68.40 o 
  -1   0   5      640.64      699.56     47.80 o 
   1   0   5     4604.75     4234.31    157.64 o 
   3   0   5     3354.69     3390.31    103.06 o 
   5   0   5     4740.97     5226.12    197.18 o 
   7   0   5    17847.02    20608.81   1158.18 o 
   9   0   5      958.67      930.13    117.67 o 
  11   0   5      756.33      930.95    135.42 o 
 -12   1   5     3162.83     2665.77    148.37 o 
 -11   1   5       63.89       28.60     25.61 o 
 -10   1   5      839.40      740.71     70.22 o 
  -9   1   5       64.28       30.08     21.51 o 
  -8   1   5      908.28      800.78     66.48 o 
  -7   1   5       13.07       15.26     15.35 o 
  -6   1   5     6995.99     7008.32    158.44 o 
  -5   1   5      141.22       68.61     27.50 o 
  -4   1   5     1083.26     1086.21     57.02 o 
  -3   1   5      601.97      758.17     33.81 o 
  -2   1   5       53.31       31.22      8.45 o 
  -1   1   5     5876.06     5180.48    129.25 o 
   0   1   5     2674.92     2507.22    222.11 o 
   1   1   5     1595.58     1543.52     53.01 o 
   2   1   5       51.41       41.28     10.52 o 
   3   1   5      302.21      325.46     24.30 o 
   4   1   5       27.45       10.98      8.70 o 
   5   1   5     4168.13     4325.69    136.65 o 
   6   1   5      733.99      843.15     48.98 o 
   7   1   5     3884.57     3619.82    279.00 o 
   8   1   5        3.87        0.00     20.92 o 
   9   1   5       24.34       47.88     28.68 o 
  10   1   5      198.91      226.02     45.04 o 
  11   1   5       19.57       44.43     26.07 o 
  12   1   5        6.55        1.35     41.99 o 
 -12   2   5        3.33       48.92     24.48 o 
 -11   2   5      137.06      109.32     24.84 o 
 -10   2   5        6.61       55.16     21.14 o 
  -9   2   5     1414.21     1384.58     76.13 o 
  -8   2   5       39.74       41.27     21.62 o 
  -7   2   5     3108.14     2996.30    102.25 o 
  -6   2   5      641.56      695.49     45.40 o 
  -5   2   5     7347.41     6737.19    357.51 o 
  -4   2   5      299.61      319.73     28.55 o 
  -3   2   5     6384.01     5589.21    403.18 o 
  -2   2   5     1886.58     1763.54     63.28 o 
  -1   2   5      148.76       67.18     11.03 o 
   0   2   5      499.94      486.67     74.47 o 
   1   2   5     7932.00     8119.27    248.99 o 
   2   2   5        0.39        9.91     25.11 o 
   3   2   5     8007.45     8628.49    486.62 o 
   4   2   5        0.34       16.99     14.05 o 
   5   2   5      153.81      225.08     32.83 o 
   6   2   5      179.88      177.20     18.36 o 
   7   2   5     4179.08     3779.47     83.39 o 
   8   2   5       56.97       70.25     23.38 o 
   9   2   5     1545.07     1621.28    107.13 o 
  10   2   5       62.07       71.42     46.91 o 
  11   2   5     1982.68     2306.26    144.22 o 
  12   2   5      190.32      132.13     40.65 o 
 -12   3   5     1421.05     1420.32     89.73 o 
 -11   3   5       73.07       21.19     17.09 o 
 -10   3   5     1513.41     1339.24     79.39 o 
  -9   3   5      111.50      106.76     19.64 o 
  -8   3   5     2242.59     2479.24     88.74 o 
  -7   3   5       28.20       19.45     12.13 o 
  -6   3   5      270.52      261.32     24.20 o 
  -5   3   5     2461.15     2550.09     77.84 o 
  -4   3   5      232.77      130.98     15.57 o 
  -3   3   5     8804.63     9812.05    340.30 o 
  -2   3   5    13122.00    12151.68    188.11 o 
  -1   3   5       35.37       27.44      6.50 o 
   0   3   5      210.70      130.48     29.09 o 
   1   3   5     3861.69     4245.99    167.98 o 
   2   3   5        7.39       14.56     10.93 o 
   3   3   5      649.25      661.57     44.17 o 
   4   3   5     3805.03     4039.82    117.84 o 
   5   3   5       45.96       65.11     15.71 o 
   6   3   5      113.55      113.29     13.52 o 
   7   3   5      558.15      477.83     51.32 o 
   8   3   5      226.05      286.67     46.45 o 
   9   3   5      257.34      249.44     43.75 o 
  10   3   5     1281.52     1285.08    102.56 o 
  11   3   5      111.71      148.84     41.55 o 
  12   3   5       99.67       92.61     31.41 o 
 -12   4   5      133.69       59.95     61.73 o 
 -11   4   5     2092.51     1978.39    100.43 o 
 -10   4   5     1201.71     1141.37     72.52 o 
  -9   4   5      241.47      229.73     27.24 o 
  -8   4   5      825.54      781.49     45.51 o 
  -7   4   5     1946.20     1883.58     67.53 o 
  -6   4   5      709.80      795.59     34.06 o 
  -5   4   5     1193.12      916.55     57.85 o 
  -4   4   5      458.62      605.12     32.98 o 
  -3   4   5    15776.17    16412.80    283.56 o 
  -2   4   5     5432.55     6089.57    219.69 o 
  -1   4   5     3368.89     3710.36    113.47 o 
   0   4   5     1968.99     2615.49    129.16 o 
   1   4   5    17936.73    19630.62    489.39 o 
   2   4   5       89.25      148.20     33.17 o 
   3   4   5     1736.11     1709.62     78.62 o 
   4   4   5       45.27       45.94     12.90 o 
   5   4   5     5997.54     5978.98    116.44 o 
   6   4   5        0.83        3.44      6.50 o 
   7   4   5     6682.25     6390.59    216.20 o 
   8   4   5     1453.80     1486.49    109.08 o 
   9   4   5       70.28       86.25     28.11 o 
  10   4   5      347.14      302.30     51.28 o 
  11   4   5     1161.52     1170.32    104.70 o 
 -12   5   5      842.74      971.15     98.10 o 
 -11   5   5       59.24       41.28     27.16 o 
 -10   5   5     1490.37     1541.77    106.20 o 
  -9   5   5     2801.56     2835.02     94.21 o 
  -8   5   5      386.18      393.79     33.11 o 
  -7   5   5      141.59      119.75     17.41 o 
  -6   5   5      992.81      934.10     36.69 o 
  -5   5   5        4.80        0.00      7.11 o 
  -4   5   5       47.42       22.82      8.77 o 
  -3   5   5     5557.34     6824.89    202.28 o 
  -2   5   5     1922.11     1790.03    109.80 o 
  -1   5   5      407.42      573.79     63.21 o 
   0   5   5     1918.57     2433.29    134.74 o 
   1   5   5      412.44      565.77     61.23 o 
   2   5   5       59.52       22.28     18.92 o 
   3   5   5     3672.65     3507.34    164.42 o 
   4   5   5     1945.50     1975.83     59.74 o 
   5   5   5     1300.57     1308.67     41.99 o 
   6   5   5      119.87      106.36     11.89 o 
   7   5   5      281.52      334.43     40.68 o 
   8   5   5      470.49      473.85     57.86 o 
   9   5   5     2284.52     2468.09    135.92 o 
  10   5   5        0.62        0.00     39.98 o 
  11   5   5      350.75      331.31     58.38 o 
 -12   6   5      192.54      157.13     46.67 o 
 -11   6   5      428.16      409.49     61.89 o 
 -10   6   5      108.35      154.61     23.91 o 
  -9   6   5      814.38      957.52     65.43 o 
  -8   6   5      382.96      439.63     33.77 o 
  -7   6   5      589.53      524.58     28.42 o 
  -6   6   5      466.53      429.02     26.94 o 
  -5   6   5     1822.75     1661.61     57.01 o 
  -4   6   5     3090.95     3104.19     74.30 o 
  -3   6   5     5641.20     5631.66    107.74 o 
  -2   6   5     6347.25     6518.13    234.20 o 
  -1   6   5    26985.54    30327.23    709.95 o 
   0   6   5     1881.14     1893.20     68.54 o 
   1   6   5    20167.50    21754.53    661.67 o 
   2   6   5    10257.60    10411.40    230.96 o 
   3   6   5      287.18      232.13     18.43 o 
   4   6   5       12.57       14.67      7.30 o 
   5   6   5     2637.83     2645.78     64.06 o 
   6   6   5      298.83      349.79     21.16 o 
   7   6   5     6091.99     6248.69    169.66 o 
   8   6   5       42.43       40.31     24.13 o 
   9   6   5      148.96      122.48     30.51 o 
  10   6   5      137.98      148.04     34.94 o 
  11   6   5      348.61      499.07     74.99 o 
 -12   7   5      341.16      433.60     68.47 o 
 -11   7   5      125.68      147.84     60.82 o 
 -10   7   5      305.79      390.39     58.72 o 
  -9   7   5        4.25        0.00     12.41 o 
  -8   7   5      336.09      361.63     30.38 o 
  -7   7   5      188.97      187.63     20.05 o 
  -6   7   5      642.39      548.56     30.47 o 
  -5   7   5        3.40        5.95      4.55 o 
  -4   7   5      250.78      148.15     13.96 o 
  -3   7   5     3234.45     3033.61    473.91 o 
  -2   7   5      205.12      189.38     42.16 o 
  -1   7   5        4.60       35.50     14.74 o 
   0   7   5     2674.35     2851.19    145.31 o 
   1   7   5       29.34       32.05     10.94 o 
   2   7   5     1511.38     1592.99     70.12 o 
   3   7   5      824.81      842.07     35.64 o 
   4   7   5     1007.82     1121.22     46.54 o 
   5   7   5      237.74      263.38     22.17 o 
   6   7   5       19.44       23.12      8.35 o 
   7   7   5       94.24       79.61     24.69 o 
   8   7   5       92.75       87.41     24.14 o 
   9   7   5      606.89      560.96     65.25 o 
  10   7   5      206.67      148.51     41.45 o 
  11   7   5        0.29        0.00     31.53 o 
 -11   8   5     1355.68     1503.23    158.04 o 
 -10   8   5       53.55       15.25     22.12 o 
  -9   8   5      658.72      630.11     55.96 o 
  -8   8   5       37.75       33.27     11.87 o 
  -7   8   5     2249.47     2343.72     82.07 o 
  -6   8   5        8.84        0.00     16.64 o 
  -5   8   5      168.31      149.14     27.27 o 
  -4   8   5      197.82       99.73     22.69 o 
  -3   8   5     7219.25     7363.47    264.62 o 
  -2   8   5     3022.41     2985.31    332.36 o 
  -1   8   5      841.92      811.01     39.51 o 
   0   8   5      631.13      545.22     37.65 o 
   1   8   5    16325.67    16859.54    800.58 o 
   2   8   5     1466.30     1570.86     72.25 o 
   3   8   5     1332.09     1187.35     43.47 o 
   4   8   5     7149.17     7836.34    146.67 o 
   5   8   5     5673.47     5650.65    110.82 o 
   6   8   5      487.15      529.86     27.57 o 
   7   8   5     1173.86     1366.60     86.61 o 
   8   8   5       30.47       54.81     24.05 o 
   9   8   5     1051.18     1018.85    103.51 o 
  10   8   5       36.51       11.60     19.03 o 
  11   8   5       88.43       82.90     23.71 o 
 -11   9   5      496.95      377.89     61.41 o 
 -10   9   5     1112.08     1279.07    102.75 o 
  -9   9   5      947.61     1012.23    102.10 o 
  -8   9   5       21.25       23.50     13.60 o 
  -7   9   5      516.91      562.66     39.47 o 
  -6   9   5     2406.11     2603.60     95.92 o 
  -5   9   5       33.19       29.68     15.09 o 
  -4   9   5       69.72      120.05     25.10 o 
  -3   9   5       37.36       58.58     21.33 o 
  -2   9   5     2619.66     2227.84    100.70 o 
  -1   9   5        1.48        0.00      6.74 o 
   0   9   5     1380.51     1421.49     60.20 o 
   1   9   5       32.75       73.50     20.20 o 
   2   9   5     8029.15     8802.43    202.64 o 
   3   9   5      317.62      249.80     32.31 o 
   4   9   5      187.89      155.76     17.06 o 
   5   9   5      984.26      916.79     47.02 o 
   6   9   5       29.90       42.51      9.19 o 
   7   9   5      103.79       95.11     17.42 o 
   8   9   5        2.90        0.00     19.93 o 
   9   9   5      700.43      652.73     55.19 o 
  10   9   5      119.57       68.21     19.16 o 
  11   9   5      138.01      140.14     32.45 o 
 -11  10   5      689.82      681.09     83.39 o 
 -10  10   5       26.81       62.81     31.24 o 
  -9  10   5       81.07       56.03     22.97 o 
  -8  10   5     1403.61     1616.03     80.07 o 
  -7  10   5     2309.55     2450.82     87.08 o 
  -6  10   5      165.60      146.56     22.89 o 
  -5  10   5     4367.81     4316.49    127.11 o 
  -4  10   5      319.17      390.17     44.65 o 
  -3  10   5     5128.09     5032.01    164.11 o 
  -2  10   5     2554.13     2195.92    103.12 o 
  -1  10   5     2557.04     2717.06     79.76 o 
   0  10   5     3831.85     4049.08    110.56 o 
   1  10   5     1624.41     1412.49     46.88 o 
   2  10   5        4.72        0.00     15.55 o 
   3  10   5     5687.45     6154.33    169.51 o 
   4  10   5      126.02      127.96     15.39 o 
   5  10   5     1535.11     1803.42     77.95 o 
   6  10   5      770.73      786.72     37.29 o 
   7  10   5      418.74      359.35     33.00 o 
   8  10   5     1002.53     1088.18    139.08 o 
   9  10   5     2541.48     2753.05    127.68 o 
  10  10   5      245.04      302.15     40.17 o 
 -11  11   5       34.36       60.78     31.52 o 
 -10  11   5       55.47       97.69     36.21 o 
  -9  11   5      906.05      941.44     72.00 o 
  -8  11   5     2718.44     3042.95    114.66 o 
  -7  11   5      268.00      278.43     30.17 o 
  -6  11   5        5.68        0.00     19.05 o 
  -5  11   5      715.53      637.77     60.25 o 
  -4  11   5     1338.99     1310.20     84.87 o 
  -3  11   5      834.23      784.06     63.71 o 
  -2  11   5      555.41      554.97     82.42 o 
  -1  11   5      611.07      516.77     30.57 o 
   0  11   5      877.85      811.89     34.63 o 
   1  11   5      249.50      227.21     19.59 o 
   2  11   5      239.45      169.42     24.69 o 
   3  11   5      346.64      374.96     46.40 o 
   4  11   5       15.54       21.97     23.49 o 
   5  11   5      626.15      633.29     43.78 o 
   6  11   5        8.22       10.41      9.21 o 
   7  11   5      117.71      113.59     30.00 o 
   8  11   5       16.30       29.60     40.68 o 
   9  11   5       11.44       25.40     18.78 o 
  10  11   5       27.83       38.64     18.19 o 
 -10  12   5      291.99      365.99     61.62 o 
  -9  12   5     1051.55     1157.85     80.56 o 
  -8  12   5     1098.08     1145.07     89.59 o 
  -7  12   5     2398.97     2646.50    158.05 o 
  -6  12   5      193.02      172.42     55.34 o 
  -5  12   5     1139.36     1074.53    125.14 o 
  -4  12   5     3932.73     4020.25    235.22 o 
  -3  12   5     1247.63     1327.27    126.75 o 
  -2  12   5      776.63      721.38     92.29 o 
  -1  12   5     9415.53     8911.74    437.22 o 
   0  12   5     4164.14     4001.91    116.05 o 
   1  12   5     3272.90     3329.36     85.16 o 
   2  12   5     1035.84     1030.12     64.68 o 
   3  12   5     1179.81     1271.41     75.79 o 
   4  12   5      886.49      858.13     64.07 o 
   5  12   5     3029.29     2913.81     92.76 o 
   6  12   5     1443.88     1685.00     72.16 o 
   7  12   5     1743.61     1944.74     81.08 o 
   8  12   5     2368.36     2499.93    159.33 o 
   9  12   5      844.62      967.77     74.60 o 
  10  12   5       64.11       61.74     31.43 o 
 -10  13   5     1431.55     1643.43    126.70 o 
  -9  13   5      443.25      552.07     75.94 o 
  -8  13   5      101.13      102.08     28.34 o 
  -7  13   5     4645.67     5195.23    331.40 o 
  -6  13   5      492.63      725.84    111.84 o 
  -5  13   5       42.05        3.82     26.98 o 
  -4  13   5      324.17      269.09     54.31 o 
  -3  13   5      338.94      401.66     74.74 o 
  -2  13   5      220.78      217.30     58.42 o 
  -1  13   5      220.02      194.72     20.99 o 
   0  13   5       35.30       55.25     12.56 o 
   1  13   5      241.68      242.24     22.26 o 
   2  13   5     2752.04     2898.12    114.66 o 
   3  13   5       45.01       13.30     13.16 o 
   4  13   5       69.59       44.22     20.59 o 
   5  13   5      412.66      359.75     44.36 o 
   6  13   5       65.47       41.59     22.33 o 
   7  13   5        0.01        0.86     11.19 o 
   8  13   5      182.00      195.18     58.57 o 
   9  13   5        8.73        0.00     21.69 o 
 -10  14   5      590.57      579.65    102.03 o 
  -9  14   5      250.53      241.25     47.72 o 
  -8  14   5       68.06      112.24     67.34 o 
  -7  14   5     6957.64     8235.08    397.58 o 
  -6  14   5     1284.41     1415.59    153.19 o 
  -5  14   5      895.48      881.77    117.94 o 
  -4  14   5       59.05       35.11     26.97 o 
  -3  14   5      789.79      667.85    101.58 o 
  -2  14   5     4662.24     5399.96    272.06 o 
  -1  14   5     1760.01     1867.28    150.45 o 
   0  14   5     1634.86     1715.69     76.10 o 
   1  14   5       18.01       11.95      8.15 o 
   2  14   5     2397.56     2233.73    101.30 o 
   3  14   5      271.36      262.50     41.80 o 
   4  14   5      977.05     1032.20     74.34 o 
   5  14   5     1961.70     2044.57    107.99 o 
   6  14   5     3882.09     3767.96    154.34 o 
   7  14   5      826.56      905.50     57.15 o 
   8  14   5      311.12      263.86     69.30 o 
   9  14   5      832.55      849.09     85.63 o 
  -9  15   5      671.04      763.89     84.42 o 
  -8  15   5     3307.37     4149.74    297.61 o 
  -7  15   5     1381.77     1724.28    181.63 o 
  -6  15   5       26.80       17.22     29.52 o 
  -5  15   5     1026.06      935.90    128.93 o 
  -4  15   5     1354.36     1668.33    159.94 o 
  -3  15   5       79.23      116.13     58.90 o 
  -2  15   5     1734.91     1695.53    154.39 o 
  -1  15   5      134.82       59.25     34.18 o 
   0  15   5      343.12      290.67     31.80 o 
   1  15   5     2777.69     3001.73    118.52 o 
   2  15   5      408.89      291.16     36.17 o 
   3  15   5       87.93       94.12     17.61 o 
   4  15   5       51.17        7.20     15.92 o 
   5  15   5      647.16      636.77     61.26 o 
   6  15   5       34.81       29.79     17.98 o 
   7  15   5      128.97      144.06     34.25 o 
   8  15   5       72.02      119.31     58.28 o 
   9  15   5        1.39       35.52     28.74 o 
  -9  16   5     1839.33     2184.57    210.44 o 
  -8  16   5      311.32      509.24    108.49 o 
  -7  16   5      680.18      850.95    135.09 o 
  -6  16   5      129.99       91.72     36.53 o 
  -5  16   5      405.38      477.97    104.03 o 
  -4  16   5      542.35      471.43     90.64 o 
  -3  16   5       18.73        0.00     50.51 o 
  -2  16   5     2515.63     3015.28    217.65 o 
  -1  16   5     1921.71     2338.77    184.85 o 
   0  16   5     1642.13     1733.95     84.95 o 
   1  16   5      171.92      178.31     27.22 o 
   2  16   5       11.75       15.79     14.50 o 
   3  16   5      895.00      870.38     68.33 o 
   4  16   5     1059.79      989.34     75.58 o 
   5  16   5      288.04      218.45     56.31 o 
   6  16   5     1164.97     1040.92     80.33 o 
   7  16   5      301.95      297.24     45.31 o 
   8  16   5      821.22      777.43    116.92 o 
  -8  17   5      691.75      852.10    131.89 o 
  -7  17   5     1185.43     1769.86    197.39 o 
  -6  17   5      689.31      812.28    134.69 o 
  -5  17   5      130.51       41.26     39.92 o 
  -4  17   5      884.80     1173.27    148.61 o 
  -3  17   5      740.57      789.63    115.51 o 
  -2  17   5     2904.90     2939.50    230.50 o 
  -1  17   5      311.53      298.82     76.62 o 
   0  17   5      577.97      670.76     99.86 o 
   1  17   5     2097.13     2141.06    102.95 o 
   2  17   5      168.48      156.84     29.94 o 
   3  17   5      399.40      399.62     86.67 o 
   4  17   5      809.57      720.70     66.99 o 
   5  17   5      831.50      733.25     67.19 o 
   6  17   5      728.90      770.21     71.54 o 
   7  17   5      646.99      669.72     71.75 o 
   8  17   5      401.72      409.45     94.82 o 
  -7  18   5      317.58      384.38     98.38 o 
  -6  18   5     2332.45     2889.63    245.10 o 
  -5  18   5      113.45       55.71     42.60 o 
  -4  18   5     1395.78     1845.96    183.23 o 
  -3  18   5      750.82      910.53    129.99 o 
  -2  18   5     1711.23     1761.28    172.08 o 
  -1  18   5     2337.57     2394.35    196.86 o 
   0  18   5      238.14      227.51     61.29 o 
   1  18   5       32.22        0.00     28.32 o 
   2  18   5     1762.23     1585.71     92.99 o 
   3  18   5      142.12      141.40     28.94 o 
   4  18   5      337.69      276.09     44.91 o 
   5  18   5     2233.50     1918.76    145.92 o 
   6  18   5      260.75      296.46     45.80 o 
   7  18   5     1043.57     1078.32     89.59 o 
  -7  19   5       72.98      253.02     84.09 o 
  -6  19   5     1004.10     1238.77    164.06 o 
  -5  19   5     1082.55     1052.20    148.54 o 
  -4  19   5        1.68        0.00     56.23 o 
  -3  19   5      265.62      330.59     86.27 o 
  -2  19   5       46.51       51.03     47.81 o 
  -1  19   5     1067.21     1100.32    135.35 o 
   0  19   5      664.13      671.48    105.71 o 
   1  19   5     1313.33     1187.28    133.69 o 
   2  19   5        0.32       17.87     26.58 o 
   3  19   5        1.61        0.00     53.06 o 
   4  19   5      206.03      208.42     37.03 o 
   5  19   5      128.24      173.76     39.49 o 
   6  19   5       54.28       38.87     21.49 o 
  -6  20   5      694.54      693.81    126.73 o 
  -5  20   5        4.90       88.08     66.08 o 
  -4  20   5     1248.61     1014.71    154.78 o 
  -3  20   5      396.80      352.49     96.05 o 
  -2  20   5       64.59      106.67     54.92 o 
  -1  20   5      171.21      243.34     68.43 o 
   0  20   5     3291.08     3258.27    231.61 o 
   1  20   5      461.60      369.57     81.64 o 
   2  20   5     1339.60     1400.89    145.43 o 
   3  20   5      396.93      241.99     65.76 o 
   4  20   5     1020.14     1071.88    123.27 o 
   5  20   5       41.45       69.80     24.84 o 
  -5  21   5      610.70      751.16    128.43 o 
  -4  21   5        8.03       61.78     49.49 o 
  -3  21   5       92.54      117.52     59.80 o 
  -2  21   5        1.37        0.00     32.24 o 
  -1  21   5      172.44      161.54     61.71 o 
   0  21   5      234.14      240.37     67.87 o 
   1  21   5      204.04      227.72     65.51 o 
   2  21   5        3.06        0.00     24.21 o 
   3  21   5       86.91       59.34     39.79 o 
   4  21   5      101.40       67.82     42.71 o 
  -4  22   5      618.90      511.76    110.40 o 
  -3  22   5      588.01      631.89    121.93 o 
  -2  22   5     1033.01     1244.84    155.62 o 
  -1  22   5       83.05      136.51     54.08 o 
   0  22   5      916.07      922.71    124.68 o 
   1  22   5      260.81      259.87     73.48 o 
   2  22   5      847.20      874.86    115.47 o 
   3  22   5       20.87       67.01     38.23 o 
  -1  23   5      631.19      514.99    102.15 o 
   0  23   5        9.14       42.70     42.92 o 
 -12   0   6     2175.89     2166.99    161.41 o 
 -10   0   6      527.52      591.20     65.44 o 
  -8   0   6       23.81       19.16     19.39 o 
  -6   0   6     7894.75     6866.63    275.68 o 
  -4   0   6    11721.21    10596.19    324.56 o 
  -2   0   6     3366.69     2504.51    115.33 o 
   0   0   6      576.11      599.64     36.91 o 
   2   0   6    10120.47    10701.28    309.97 o 
   4   0   6     2210.50     2369.63    125.31 o 
   6   0   6     6007.68     6704.36    298.46 o 
   8   0   6      305.36      242.26     60.36 o 
  10   0   6     6973.33     7366.39    374.79 o 
 -12   1   6       21.33       35.87     23.34 o 
 -11   1   6     2503.04     2295.61    111.25 o 
 -10   1   6       11.71        0.00     16.63 o 
  -9   1   6     4478.07     4276.50    142.29 o 
  -8   1   6       68.59       50.34     19.16 o 
  -7   1   6     1304.01     1402.95    114.93 o 
  -6   1   6      831.96      790.02     90.27 o 
  -5   1   6     6079.38     5398.91    159.43 o 
  -4   1   6        7.90       21.67     17.80 o 
  -3   1   6     1607.84     1354.37     51.47 o 
  -2   1   6     2098.13     1754.92     54.91 o 
  -1   1   6     1177.82     1013.27     44.50 o 
   0   1   6      286.35      309.05     19.64 o 
   1   1   6     1009.38     1093.46     56.57 o 
   2   1   6     3480.48     3706.05    110.77 o 
   3   1   6     4616.90     4907.24    305.03 o 
   4   1   6      328.61      404.89     35.50 o 
   5   1   6     1830.77     2114.80     73.88 o 
   6   1   6        1.68       45.09     45.30 o 
   7   1   6       39.37       44.14     23.86 o 
   8   1   6     1782.61     1741.35    108.79 o 
   9   1   6        7.04        0.00     30.78 o 
  10   1   6      125.93      229.48     54.08 o 
  11   1   6       41.65       20.87     26.84 o 
 -12   2   6     1351.40     1259.06    105.79 o 
 -11   2   6        5.51       21.78     28.65 o 
 -10   2   6       13.30       23.50     16.35 o 
  -9   2   6       90.86      102.94     23.82 o 
  -8   2   6     2067.50     2163.50     93.91 o 
  -7   2   6     1745.70     1806.42    119.00 o 
  -6   2   6     6938.79     6996.56    279.13 o 
  -5   2   6      705.52      685.58     54.24 o 
  -4   2   6       43.91       11.47      8.62 o 
  -3   2   6     1463.57     1535.21     76.61 o 
  -2   2   6      395.03      338.46     24.59 o 
  -1   2   6      473.26      489.28     37.55 o 
   0   2   6    24113.54    22615.68   2183.25 o 
   1   2   6      579.28      509.30     38.45 o 
   2   2   6     7814.56     8128.33    432.41 o 
   3   2   6       63.17       93.47     19.78 o 
   4   2   6     2753.01     2553.57     92.37 o 
   5   2   6      374.81      390.48     39.28 o 
   6   2   6     2844.94     3129.11    194.87 o 
   7   2   6      229.74      244.01     25.53 o 
   8   2   6      152.92      133.62     29.64 o 
   9   2   6      380.42      361.08     53.98 o 
  10   2   6     2252.49     2570.40    148.28 o 
  11   2   6       30.87       39.73     28.04 o 
 -12   3   6       15.97       61.30     31.29 o 
 -11   3   6     1665.37     1631.23     92.77 o 
 -10   3   6      474.64      452.31     39.77 o 
  -9   3   6       46.90       48.02     17.00 o 
  -8   3   6     3258.14     3350.78    116.11 o 
  -7   3   6     4889.77     5014.87    174.29 o 
  -6   3   6      964.20     1138.47     73.85 o 
  -5   3   6     2920.97     2930.86    130.48 o 
  -4   3   6        3.85       15.71      9.03 o 
  -3   3   6     2850.96     2710.91    116.80 o 
  -2   3   6     6548.35     6389.50    392.56 o 
  -1   3   6     1238.24     1399.30     66.69 o 
   0   3   6     3366.35     3611.36    160.74 o 
   1   3   6     4306.03     4838.88    194.90 o 
   2   3   6     1343.08     1645.12     87.96 o 
   3   3   6      848.33      768.14     62.10 o 
   4   3   6     2570.27     2641.20     80.53 o 
   5   3   6      418.15      472.04     40.89 o 
   6   3   6       35.10       55.70     28.70 o 
   7   3   6      435.24      447.19     32.77 o 
   8   3   6      419.81      387.39     54.57 o 
   9   3   6       28.08       22.26     20.29 o 
  10   3   6      701.39      727.72     82.81 o 
  11   3   6       67.12       60.86     25.99 o 
 -12   4   6       10.40       49.52     30.78 o 
 -11   4   6      742.43      869.67     88.04 o 
 -10   4   6       14.61       22.98     17.35 o 
  -9   4   6     1581.83     1707.17     74.16 o 
  -8   4   6      204.20      220.88     25.03 o 
  -7   4   6     2187.07     2299.91     94.23 o 
  -6   4   6     6823.86     7218.04    478.67 o 
  -5   4   6     2993.47     3029.24     87.03 o 
  -4   4   6      563.02      475.84     31.32 o 
  -3   4   6     4406.81     4901.69    131.50 o 
  -2   4   6     5310.71     5054.92    315.93 o 
  -1   4   6     2104.92     1781.16    349.43 o 
   0   4   6     3298.09     3391.44    158.07 o 
   1   4   6     5758.23     6430.95    237.50 o 
   2   4   6    12591.39    13803.14    396.32 o 
   3   4   6       88.67       96.48     16.06 o 
   4   4   6       74.70      138.30     25.51 o 
   5   4   6      762.11      722.80     50.57 o 
   6   4   6     2215.20     2292.62     82.38 o 
   7   4   6      117.04      122.92     32.37 o 
   8   4   6     1332.81     1473.14    172.65 o 
   9   4   6       10.76       17.35     21.44 o 
  10   4   6     2976.13     3076.07    163.87 o 
  11   4   6      181.72      192.11     43.36 o 
 -12   5   6      155.91      118.49     37.29 o 
 -11   5   6      709.35      685.87     80.10 o 
 -10   5   6      451.49      475.68     46.84 o 
  -9   5   6       12.37        6.06     10.62 o 
  -8   5   6      565.30      652.08     51.47 o 
  -7   5   6     5479.46     6207.08    194.40 o 
  -6   5   6      406.53      395.01     44.16 o 
  -5   5   6      711.48      620.07     36.51 o 
  -4   5   6      342.81      406.75     28.70 o 
  -3   5   6      242.41      193.45     23.39 o 
  -2   5   6      678.82      624.70     37.92 o 
  -1   5   6      796.95      618.39    101.77 o 
   0   5   6     5029.72     5599.71    221.88 o 
   1   5   6     2476.31     2737.64    146.46 o 
   2   5   6     1220.25     1306.99     70.49 o 
   3   5   6      126.14      213.63     22.52 o 
   4   5   6        0.14       10.84     14.24 o 
   5   5   6      128.82      126.63     16.66 o 
   6   5   6      164.61      169.98     16.11 o 
   7   5   6      459.32      459.35     41.12 o 
   8   5   6      476.65      588.76     67.16 o 
   9   5   6      290.07      268.93     54.79 o 
  10   5   6       57.39       11.22     24.26 o 
  11   5   6       11.68        0.00     27.89 o 
 -11   6   6       99.66      159.99     41.68 o 
 -10   6   6     2704.25     2691.59    153.36 o 
  -9   6   6      403.86      420.33     35.85 o 
  -8   6   6      890.73      837.17     60.16 o 
  -7   6   6        3.75       61.22     95.40 o 
  -6   6   6     1408.94     1386.21     56.57 o 
  -5   6   6       70.72       59.95     12.17 o 
  -4   6   6     1045.33      786.43     37.96 o 
  -3   6   6       31.77       16.59      8.58 o 
  -2   6   6      388.39      351.81     53.49 o 
  -1   6   6      236.13      217.18     40.37 o 
   0   6   6     2278.49     2423.46    137.07 o 
   1   6   6     1008.47     1319.91     91.31 o 
   2   6   6    32785.89    36656.19    595.28 o 
   3   6   6     1804.32     1841.40     62.76 o 
   4   6   6     6519.18     6082.69    125.81 o 
   5   6   6     2156.54     2335.23     72.68 o 
   6   6   6      942.62     1085.76     59.96 o 
   7   6   6      239.46      210.44     30.91 o 
   8   6   6     1537.69     1632.04    110.61 o 
   9   6   6       30.83       19.76     22.97 o 
  10   6   6     1263.94     1261.00    149.87 o 
  11   6   6       22.24       11.05     22.53 o 
 -11   7   6     2034.43     2155.41    142.32 o 
 -10   7   6     1964.09     1966.24    102.39 o 
  -9   7   6       85.54       44.70     21.80 o 
  -8   7   6        7.59        0.00     12.46 o 
  -7   7   6     1262.88     1286.59     84.61 o 
  -6   7   6      640.25      589.93     34.54 o 
  -5   7   6       41.93       44.47     13.76 o 
  -4   7   6     1035.23      922.06     37.88 o 
  -3   7   6     4234.36     3720.30     98.87 o 
  -2   7   6      397.15      346.04     53.67 o 
  -1   7   6      422.17      429.20     59.31 o 
   0   7   6      190.69      153.39     21.38 o 
   1   7   6      310.45      249.98     29.09 o 
   2   7   6      554.18      467.31     45.07 o 
   3   7   6       31.03       47.61     10.19 o 
   4   7   6      325.62      303.58     20.76 o 
   5   7   6       22.67        2.53      8.64 o 
   6   7   6      312.93      375.09     29.12 o 
   7   7   6       89.52      120.60     36.70 o 
   8   7   6        3.04        9.74     22.76 o 
   9   7   6       63.50       95.93     32.44 o 
  10   7   6       13.61       23.25     27.13 o 
  11   7   6      138.67       83.21     27.70 o 
 -11   8   6       87.61       45.19     23.74 o 
 -10   8   6      347.51      357.84     45.99 o 
  -9   8   6      473.55      483.07     41.47 o 
  -8   8   6     2594.41     2834.12    176.40 o 
  -7   8   6       24.66       21.38     18.13 o 
  -6   8   6      954.94     1022.36     74.41 o 
  -5   8   6      714.31      596.01     36.41 o 
  -4   8   6     5990.54     4817.67    847.30 o 
  -3   8   6      379.90      385.22     22.96 o 
  -2   8   6     1435.19     1186.80     47.82 o 
  -1   8   6       32.45       17.79     11.68 o 
   0   8   6    10280.46    10669.27    358.40 o 
   1   8   6      137.18      164.06     25.02 o 
   2   8   6     7619.59     7597.33    325.90 o 
   3   8   6     1164.98     1043.36     44.18 o 
   4   8   6     3705.41     4040.27     96.55 o 
   5   8   6      691.03      687.38     32.52 o 
   6   8   6     1255.24     1285.57     53.15 o 
   7   8   6     3433.81     3812.07    142.23 o 
   8   8   6     1112.00     1208.40     72.75 o 
   9   8   6      314.46      378.61     58.33 o 
  10   8   6     1142.28     1302.23     83.83 o 
 -11   9   6      327.76      392.21     63.43 o 
 -10   9   6     1203.52     1193.44     82.49 o 
  -9   9   6        6.07        0.00     17.18 o 
  -8   9   6        1.77        4.81     26.02 o 
  -7   9   6     2847.74     3163.47    115.06 o 
  -6   9   6       43.03       23.93     14.25 o 
  -5   9   6      232.26      159.28     30.25 o 
  -4   9   6      610.31      684.34     84.88 o 
  -3   9   6      267.48      216.80     45.76 o 
  -2   9   6      180.97      169.99     15.58 o 
  -1   9   6       21.93       16.69      8.04 o 
   0   9   6     2210.30     2271.55     84.77 o 
   1   9   6      246.37      204.96     28.12 o 
   2   9   6       55.89       58.34     29.60 o 
   3   9   6      391.99      290.45     33.32 o 
   4   9   6      535.86      512.47     31.06 o 
   5   9   6     1041.81     1272.85     45.80 o 
   6   9   6      135.38      175.96     17.78 o 
   7   9   6      563.74      579.98     42.77 o 
   8   9   6       11.63        0.00     16.36 o 
   9   9   6       70.69       29.14     17.17 o 
  10   9   6        0.04        0.00     16.89 o 
 -11  10   6      388.66      279.05     73.00 o 
 -10  10   6       21.80        0.00     20.32 o 
  -9  10   6      407.52      371.22     44.02 o 
  -8  10   6     4189.44     4648.24    147.45 o 
  -7  10   6      117.86      115.09     21.62 o 
  -6  10   6       68.35       51.85     17.80 o 
  -5  10   6      808.72      797.00    124.46 o 
  -4  10   6     1415.91     1291.33     83.53 o 
  -3  10   6     2152.92     2149.47    108.29 o 
  -2  10   6     3171.96     3082.54    124.09 o 
  -1  10   6     5270.21     5028.71    170.11 o 
   0  10   6     2658.37     2499.60     89.97 o 
   1  10   6      254.28      184.99     24.99 o 
   2  10   6     2918.66     3120.75    115.57 o 
   3  10   6     1589.45     1588.63     82.51 o 
   4  10   6     2582.81     2507.59     75.46 o 
   5  10   6     2526.66     2600.94     89.98 o 
   6  10   6     3765.55     4139.01    153.59 o 
   7  10   6       92.05       95.79     17.62 o 
   8  10   6      214.62      267.39     45.38 o 
   9  10   6      327.97      331.51     39.71 o 
  10  10   6      346.99      364.67    101.07 o 
 -10  11   6      950.74      925.19     90.17 o 
  -9  11   6      186.22      250.36     45.10 o 
  -8  11   6      102.85      109.11     26.19 o 
  -7  11   6        5.24       15.13     19.03 o 
  -6  11   6      592.87      739.52     67.93 o 
  -5  11   6      652.73      754.75     69.43 o 
  -4  11   6       14.22       18.77     21.47 o 
  -3  11   6     1567.52     1526.22     91.05 o 
  -2  11   6      324.24      224.99     32.99 o 
  -1  11   6     1439.86     1348.85     70.87 o 
   0  11   6      772.71      772.82     50.76 o 
   1  11   6     1368.85     1442.92    119.65 o 
   2  11   6       18.78        0.00     16.90 o 
   3  11   6        4.95        0.00     14.77 o 
   4  11   6      320.02      339.47     50.73 o 
   5  11   6       23.62        0.00      9.65 o 
   6  11   6        0.62       12.49     11.03 o 
   7  11   6        8.58        3.63     10.60 o 
   8  11   6      202.68      134.02     65.88 o 
   9  11   6       63.25       63.84     31.38 o 
  10  11   6       73.40       46.24     49.54 o 
 -10  12   6      250.91      284.99     68.81 o 
  -9  12   6       12.27        0.00     22.52 o 
  -8  12   6      228.05      258.48     51.52 o 
  -7  12   6      147.62      163.15     38.82 o 
  -6  12   6       67.14       34.31     29.80 o 
  -5  12   6     1393.44     1414.59     93.45 o 
  -4  12   6     8374.29     8983.57    741.92 o 
  -3  12   6      132.10      112.04     23.04 o 
  -2  12   6       36.42       60.11     34.28 o 
  -1  12   6     2361.54     2352.92     94.56 o 
   0  12   6      573.10      497.07     26.39 o 
   1  12   6     2260.10     2165.96     92.07 o 
   2  12   6     1916.90     1820.60     87.98 o 
   3  12   6     1318.08     1394.08     79.34 o 
   4  12   6     1094.92     1024.07     94.49 o 
   5  12   6      689.09      697.58    122.86 o 
   6  12   6     1512.18     1673.39     70.76 o 
   7  12   6      788.87      762.48     50.29 o 
   8  12   6      875.79      705.97    108.80 o 
   9  12   6      473.41      614.11     72.80 o 
 -10  13   6       18.75       73.77     35.29 o 
  -9  13   6      411.92      456.52     62.47 o 
  -8  13   6      926.47     1113.95    111.73 o 
  -7  13   6     3020.41     3892.73    268.05 o 
  -6  13   6      205.30      299.11     71.48 o 
  -5  13   6       12.66       33.42     34.80 o 
  -4  13   6     2017.70     2356.02    187.32 o 
  -3  13   6      972.08     1137.06    125.59 o 
  -2  13   6       52.59       29.99     26.76 o 
  -1  13   6      779.55      706.37     54.84 o 
   0  13   6      278.83      250.79     19.65 o 
   1  13   6       86.20      108.76     23.76 o 
   2  13   6      290.19      276.07     34.20 o 
   3  13   6       12.80        0.00     17.77 o 
   4  13   6      287.36      250.06     37.09 o 
   5  13   6       35.60       39.49     17.24 o 
   6  13   6       46.27       23.22     23.54 o 
   7  13   6       65.05       76.81     23.13 o 
   8  13   6       76.73       93.52     46.68 o 
   9  13   6      153.91       94.11     60.27 o 
  -9  14   6      566.24      743.08    112.74 o 
  -8  14   6     2289.44     2831.55    236.20 o 
  -7  14   6      413.53      502.63    109.22 o 
  -6  14   6     2852.98     3435.29    251.38 o 
  -5  14   6      688.17      463.09     97.33 o 
  -4  14   6     2037.62     2293.17    190.46 o 
  -3  14   6       19.87        0.00     42.81 o 
  -2  14   6       24.80        0.00     32.80 o 
  -1  14   6      445.49      428.96     36.33 o 
   0  14   6      109.57       88.84     17.27 o 
   1  14   6     1964.51     1972.38     91.20 o 
   2  14   6     1652.28     1592.26     86.12 o 
   3  14   6     1484.45     1510.14     89.16 o 
   4  14   6      167.41      237.35     75.92 o 
   5  14   6      577.91      525.07     54.34 o 
   6  14   6      626.09      586.04     58.68 o 
   7  14   6     1410.20     1420.53     95.48 o 
   8  14   6      745.41      803.21    120.79 o 
   9  14   6      841.52     1114.68    114.48 o 
  -9  15   6       20.13      121.47     69.56 o 
  -8  15   6     2554.07     3107.48    254.01 o 
  -7  15   6     2391.38     2748.32    232.64 o 
  -6  15   6     1484.40     1880.61    186.78 o 
  -5  15   6      275.39      292.35     83.05 o 
  -4  15   6      719.35      763.10    112.12 o 
  -3  15   6     1827.03     2019.96    174.86 o 
  -2  15   6        5.62        4.53     41.69 o 
  -1  15   6        1.72        0.00     54.99 o 
   0  15   6     1010.80     1001.55     59.62 o 
   1  15   6     1377.79     1172.78     71.03 o 
   2  15   6        8.27        0.00     44.69 o 
   3  15   6      323.22      367.44     44.60 o 
   4  15   6       15.22       23.19     16.49 o 
   5  15   6        9.88        0.00     17.71 o 
   6  15   6      410.00      357.48     48.39 o 
   7  15   6        5.42       28.14     19.62 o 
   8  15   6       11.91        9.13     36.72 o 
  -8  16   6     1682.14     2257.89    222.73 o 
  -7  16   6      859.98      950.63    142.20 o 
  -6  16   6     2194.38     2681.45    228.99 o 
  -5  16   6     1123.39      896.98    127.03 o 
  -4  16   6      220.55      253.84     66.89 o 
  -3  16   6      411.97      427.05     84.44 o 
  -2  16   6     1910.36     1872.91    168.66 o 
  -1  16   6     2962.91     3199.33    221.03 o 
   0  16   6      269.64      236.04     55.92 o 
   1  16   6       79.39       52.87     31.18 o 
   2  16   6      771.57      934.94     69.60 o 
   3  16   6     2485.53     2547.40    120.15 o 
   4  16   6       16.89        0.00     18.24 o 
   5  16   6       81.91       67.99     21.76 o 
   6  16   6      599.66      605.26     64.14 o 
   7  16   6      784.04      800.90     74.42 o 
   8  16   6      888.92      836.11    126.55 o 
  -8  17   6     1059.47     1343.96    183.45 o 
  -7  17   6      998.71      974.43    150.46 o 
  -6  17   6      301.89      341.82     93.59 o 
  -5  17   6      137.44      129.68     62.42 o 
  -4  17   6      281.76      221.29     70.25 o 
  -3  17   6      103.50       41.49     33.40 o 
  -2  17   6      124.71      163.12     50.86 o 
  -1  17   6     1265.31     1373.97    150.28 o 
   0  17   6      130.76      171.89     46.66 o 
   1  17   6     2116.91     2090.33    175.57 o 
   2  17   6      690.92      682.67     59.82 o 
   3  17   6      235.31      252.46     39.51 o 
   4  17   6      328.12      361.09     48.10 o 
   5  17   6     1009.42      948.33     80.21 o 
   6  17   6       82.36       93.14     28.69 o 
   7  17   6      203.73      187.17     36.75 o 
  -7  18   6      677.89      980.92    150.89 o 
  -6  18   6       71.09      155.79     69.27 o 
  -5  18   6      777.10     1107.76    156.36 o 
  -4  18   6       74.25       56.40     41.01 o 
  -3  18   6     2405.00     3135.37    250.98 o 
  -2  18   6      882.74      989.05    140.84 o 
  -1  18   6     1814.67     2162.81    196.74 o 
   0  18   6       86.86       76.82     43.35 o 
   1  18   6     3201.21     3083.25    219.63 o 
   2  18   6      849.81      763.66    101.68 o 
   3  18   6      276.29      310.52     44.72 o 
   4  18   6      120.86      143.12     33.11 o 
   5  18   6     2560.06     2785.94    141.35 o 
   6  18   6        6.18       31.42     47.27 o 
  -6  19   6      253.01      374.18     96.82 o 
  -5  19   6       17.32        0.00     41.47 o 
  -4  19   6      560.12      688.81    122.35 o 
  -3  19   6     1023.51     1101.86    150.37 o 
  -2  19   6      340.56      287.38     79.09 o 
  -1  19   6      163.47      251.10     67.47 o 
   0  19   6      106.66       52.37     40.58 o 
   1  19   6       11.13       36.64     32.01 o 
   2  19   6      258.10      298.97     71.44 o 
   3  19   6      757.85      683.60    104.55 o 
   4  19   6     2817.55     2786.93    180.54 o 
   5  19   6      213.40      240.77     42.79 o 
   6  19   6       66.62       37.27     25.80 o 
  -5  20   6      582.55      454.25    103.21 o 
  -4  20   6      154.94      122.54     67.76 o 
  -3  20   6      678.14      682.22    127.82 o 
  -2  20   6      191.13      135.16     57.15 o 
  -1  20   6      568.97      613.13    108.57 o 
   0  20   6      436.78      346.97     79.54 o 
   1  20   6     1380.32     1439.47    153.27 o 
   2  20   6        3.29       17.99     25.23 o 
   3  20   6     1402.54     1399.20    147.80 o 
   4  20   6       28.44       31.78     32.08 o 
   5  20   6       58.18       64.70     30.06 o 
  -4  21   6       50.89       44.75     43.78 o 
  -3  21   6      183.77      164.17     72.68 o 
  -2  21   6      807.53     1050.79    145.25 o 
  -1  21   6       83.12      124.59     56.01 o 
   0  21   6      425.88      378.53     83.60 o 
   1  21   6       47.69        0.00     29.43 o 
   2  21   6        4.24       88.76     48.20 o 
   3  21   6      146.55       91.22     41.68 o 
   4  21   6      387.94      319.86     67.69 o 
  -2  22   6      495.46      437.24     94.44 o 
  -1  22   6      735.69      734.56    118.94 o 
   0  22   6      595.24      671.85    111.72 o 
   1  22   6      240.04      207.04     66.97 o 
   2  22   6      666.58      631.37    105.88 o 
 -11   0   7     6215.63     6257.57    244.13 o 
  -9   0   7     7770.74     7066.57    340.29 o 
  -7   0   7     1564.78     1316.64    119.92 o 
  -5   0   7       27.50       37.30     23.60 o 
  -3   0   7     6003.23     5000.96    191.40 o 
  -1   0   7     8227.89     8152.06    635.10 o 
   1   0   7     5454.06     4846.69    196.00 o 
   3   0   7     4355.29     4017.17    175.64 o 
   5   0   7     4460.95     5292.37    218.95 o 
   7   0   7     3372.94     3643.92    236.41 o 
   9   0   7     3732.81     3893.26    248.76 o 
  11   0   7       15.39       30.34     34.77 o 
 -11   1   7        4.27       15.47     22.72 o 
 -10   1   7     3532.49     3586.39    121.30 o 
  -9   1   7      468.28      445.26     61.08 o 
  -8   1   7     1598.45     1636.08    101.12 o 
  -7   1   7        5.91        3.00     20.25 o 
  -6   1   7    11039.11     9801.60    245.39 o 
  -5   1   7        4.50       10.68     21.34 o 
  -4   1   7     2332.26     2141.59     99.18 o 
  -3   1   7     1046.11      951.08     46.12 o 
  -2   1   7     2587.11     2299.77     80.14 o 
  -1   1   7        0.40       24.23     13.59 o 
   0   1   7      208.47      160.02     20.45 o 
   1   1   7     1419.68     1417.75     69.56 o 
   2   1   7      558.04      504.33     40.92 o 
   3   1   7       92.75       94.32     22.38 o 
   4   1   7      862.84      863.74     55.86 o 
   5   1   7       79.06      105.77     29.91 o 
   6   1   7      760.52      836.63     63.59 o 
   7   1   7      150.81      193.66     39.42 o 
   8   1   7      908.75      909.86     81.71 o 
   9   1   7      627.60      614.86     75.02 o 
  10   1   7      143.99       64.64     39.22 o 
  11   1   7      990.55      969.68     98.25 o 
 -11   2   7      675.16      535.62     56.20 o 
 -10   2   7       45.26       60.54     23.41 o 
  -9   2   7     2690.21     3048.66    314.38 o 
  -8   2   7        1.91        0.00     26.79 o 
  -7   2   7     2100.32     2010.54     86.61 o 
  -6   2   7     2073.87     1958.09     82.24 o 
  -5   2   7     1616.53     1412.57     63.55 o 
  -4   2   7      510.77      520.09     37.41 o 
  -3   2   7     3755.98     3473.61    132.18 o 
  -2   2   7     1510.85     1348.60     97.08 o 
  -1   2   7      863.80      715.47     56.93 o 
   0   2   7      311.22      266.93     20.11 o 
   1   2   7     5178.94     5102.79    142.45 o 
   2   2   7      951.77     1060.31     59.72 o 
   3   2   7     9194.00     9733.97    671.28 o 
   4   2   7      148.51      161.82     24.42 o 
   5   2   7     2345.55     2525.50     86.94 o 
   6   2   7      100.01       81.98     23.22 o 
   7   2   7      661.25      736.83     71.49 o 
   8   2   7      290.67      281.08     49.03 o 
   9   2   7     1757.38     1831.72    124.78 o 
  10   2   7      427.58      335.57     55.09 o 
  11   2   7     1257.81     1345.41    132.21 o 
 -11   3   7       65.67       60.04     30.71 o 
 -10   3   7     1310.41     1286.52    103.60 o 
  -9   3   7      987.09     1014.87    116.01 o 
  -8   3   7      769.16      833.82     92.44 o 
  -7   3   7      778.75      702.06     63.40 o 
  -6   3   7     4377.81     4460.36    383.81 o 
  -5   3   7     2185.38     2126.45     80.61 o 
  -4   3   7      835.37      815.55     38.33 o 
  -3   3   7      162.55      184.35     20.75 o 
  -2   3   7     3162.23     3259.27    182.88 o 
  -1   3   7       27.88       28.53     21.11 o 
   0   3   7      926.49      806.25     76.29 o 
   1   3   7      348.00      341.42     47.66 o 
   2   3   7       73.62       47.22     16.25 o 
   3   3   7      748.48      788.93     54.12 o 
   4   3   7      201.48      236.02     26.67 o 
   5   3   7      996.79     1120.91     69.38 o 
   6   3   7      351.31      411.71     43.21 o 
   7   3   7      100.39       87.84     26.21 o 
   8   3   7      356.08      317.68     51.37 o 
   9   3   7      300.73      294.15     51.93 o 
  10   3   7     1196.01     1119.05    102.67 o 
  11   3   7        0.16       31.83     29.14 o 
 -11   4   7      307.88      366.09     95.48 o 
 -10   4   7      829.72      905.71     82.08 o 
  -9   4   7     2042.57     2192.72    216.62 o 
  -8   4   7       27.52       27.37     33.38 o 
  -7   4   7     1461.05     1517.38     92.52 o 
  -6   4   7      137.69      152.99     35.59 o 
  -5   4   7      614.61      581.75     38.33 o 
  -4   4   7      354.86      318.13     24.94 o 
  -3   4   7     4312.31     3777.03    201.90 o 
  -2   4   7     7343.53     8005.72    188.98 o 
  -1   4   7     1776.01     1786.40    119.13 o 
   0   4   7     2938.18     3282.67    163.19 o 
   1   4   7      889.03      835.27     81.12 o 
   2   4   7      121.89      126.42     23.45 o 
   3   4   7     7889.46     8126.86    717.72 o 
   4   4   7      123.46       85.22     17.76 o 
   5   4   7      974.42      946.38     71.93 o 
   6   4   7        4.50        0.00     12.04 o 
   7   4   7     2350.63     2237.58     94.79 o 
   8   4   7      101.86      117.66     35.65 o 
   9   4   7       14.42       10.68     29.22 o 
  10   4   7      182.91      183.74     54.97 o 
  11   4   7     1335.83     1293.44    115.63 o 
 -11   5   7      258.28      159.28     38.54 o 
 -10   5   7     1160.62     1320.50    181.10 o 
  -9   5   7     2128.38     2095.76    147.47 o 
  -8   5   7       26.80        1.38     18.63 o 
  -7   5   7      774.09      710.01    114.98 o 
  -6   5   7     1840.64     1844.23    125.16 o 
  -5   5   7      205.99      204.55     26.04 o 
  -4   5   7     4246.32     4349.27    111.55 o 
  -3   5   7      420.21      424.37     29.35 o 
  -2   5   7      686.03      695.32     40.72 o 
  -1   5   7     3470.62     3376.36    169.50 o 
   0   5   7       15.51       18.59     25.22 o 
   1   5   7     8391.04     8983.60    309.48 o 
   2   5   7     7638.09     7961.04    287.94 o 
   3   5   7     1403.46     1343.72     59.61 o 
   4   5   7       12.12        0.00     11.90 o 
   5   5   7      234.23      227.41     31.50 o 
   6   5   7      221.97      240.57     23.69 o 
   7   5   7      323.91      312.27     36.85 o 
   8   5   7      947.63     1029.42     91.51 o 
   9   5   7      793.87      709.92     78.90 o 
  10   5   7       98.45       52.92     27.42 o 
  11   5   7       16.87       56.30     30.76 o 
 -11   6   7        6.23        5.15     26.18 o 
 -10   6   7       21.18       21.91     32.22 o 
  -9   6   7      402.55      452.42     62.84 o 
  -8   6   7      307.75      236.42    108.36 o 
  -7   6   7     7837.40     8672.47    246.19 o 
  -6   6   7     2259.77     2174.60    112.05 o 
  -5   6   7       52.08       33.54      9.54 o 
  -4   6   7     1203.22     1117.62     62.49 o 
  -3   6   7     2051.15     2290.17    164.70 o 
  -2   6   7     2048.59     2005.99     72.63 o 
  -1   6   7     1144.10     1041.98     93.44 o 
   0   6   7       11.36        0.00     28.55 o 
   1   6   7     1610.34     1482.26    111.40 o 
   2   6   7      116.13      152.27     29.87 o 
   3   6   7     3732.00     3522.48    140.68 o 
   4   6   7       77.07       63.29     23.28 o 
   5   6   7     1973.93     1934.39     69.51 o 
   6   6   7      195.30      179.10     22.44 o 
   7   6   7     4273.41     4431.75    149.21 o 
   8   6   7       29.64       54.63     32.34 o 
   9   6   7      481.72      547.07     71.01 o 
  10   6   7       50.69        0.00     53.96 o 
 -11   7   7      608.84      640.22    113.38 o 
 -10   7   7      448.57      426.52     88.32 o 
  -9   7   7       49.85       68.74     25.30 o 
  -8   7   7     1735.86     2025.30    117.26 o 
  -7   7   7       72.42       70.94     24.01 o 
  -6   7   7      484.15      410.07     46.38 o 
  -5   7   7      196.19      178.44     17.57 o 
  -4   7   7     1219.63     1156.66     54.62 o 
  -3   7   7     1272.27     1378.02     71.52 o 
  -2   7   7      703.19      630.28     39.12 o 
  -1   7   7     2835.44     3024.65    171.37 o 
   0   7   7      476.77      396.91     56.37 o 
   1   7   7       78.50      112.01     21.46 o 
   2   7   7     4645.15     5131.71    155.73 o 
   3   7   7       54.20       64.35     10.78 o 
   4   7   7     1090.80     1107.17     39.40 o 
   5   7   7        2.53        3.65     11.64 o 
   6   7   7     1480.20     1628.09    118.86 o 
   7   7   7        7.02        6.42     23.75 o 
   8   7   7      641.93      558.03     93.98 o 
   9   7   7      224.17      275.47     50.58 o 
  10   7   7      183.22      233.45     48.65 o 
 -11   8   7      322.80      367.90     94.85 o 
 -10   8   7        0.89        0.00     29.88 o 
  -9   8   7     1304.02     1493.78    132.83 o 
  -8   8   7      546.42      521.35     59.95 o 
  -7   8   7       23.58       12.86     16.28 o 
  -6   8   7       13.34        0.00     21.64 o 
  -5   8   7     2141.54     1895.01    103.69 o 
  -4   8   7      184.61      120.58     14.32 o 
  -3   8   7     3195.48     3191.39     97.64 o 
  -2   8   7     3337.05     3511.43    188.64 o 
  -1   8   7     2680.65     2555.04     89.98 o 
   0   8   7      702.32      684.21     47.92 o 
   1   8   7     3427.39     3183.21    114.62 o 
   2   8   7     2714.66     3085.18    116.42 o 
   3   8   7     8261.54     8277.49    204.69 o 
   4   8   7     2391.61     2384.33     60.93 o 
   5   8   7     6158.95     6296.29    116.26 o 
   6   8   7     1060.72     1163.24     46.52 o 
   7   8   7     3072.47     3586.31    114.98 o 
   8   8   7      414.88      340.55     75.91 o 
   9   8   7       55.94      128.09     37.49 o 
  10   8   7      162.40      196.57     43.00 o 
 -10   9   7       61.83      107.91     32.55 o 
  -9   9   7     1195.29     1284.27     79.17 o 
  -8   9   7     1644.44     1836.75    144.69 o 
  -7   9   7      634.14      551.97     91.74 o 
  -6   9   7      126.87      130.35     31.05 o 
  -5   9   7       95.42      101.28     35.24 o 
  -4   9   7     2648.64     2494.38    169.31 o 
  -3   9   7       30.70       35.79      6.87 o 
  -2   9   7      200.48      165.48     23.95 o 
  -1   9   7     3872.47     4093.75    118.19 o 
   0   9   7       27.38       23.72     14.17 o 
   1   9   7      321.67      294.81     34.87 o 
   2   9   7       76.45       70.70     19.19 o 
   3   9   7      129.85      134.50     25.46 o 
   4   9   7      100.34      103.76     14.87 o 
   5   9   7       41.00       48.98     11.72 o 
   6   9   7      396.36      340.72     30.95 o 
   7   9   7       39.78       68.79     18.89 o 
   8   9   7      115.82      117.19     29.69 o 
   9   9   7       91.62       60.81     28.82 o 
  10   9   7      136.30      110.37     31.53 o 
 -10  10   7      635.55      845.72     85.42 o 
  -9  10   7       72.25       56.30     42.74 o 
  -8  10   7       66.54       22.17     16.67 o 
  -7  10   7       11.72        0.00     14.77 o 
  -6  10   7     2995.36     2782.70    188.07 o 
  -5  10   7     4502.90     4486.43    239.36 o 
  -4  10   7       93.64       83.86     37.05 o 
  -3  10   7     2097.91     1988.51    149.93 o 
  -2  10   7     2821.65     2580.10    166.18 o 
  -1  10   7     1041.32     1063.76     54.84 o 
   0  10   7      194.47      207.63     24.22 o 
   1  10   7     2507.89     2411.21     97.72 o 
   2  10   7     4074.35     4058.96    136.19 o 
   3  10   7      153.81      138.77     24.72 o 
   4  10   7      231.15      253.65     34.73 o 
   5  10   7     4574.94     4945.47    101.58 o 
   6  10   7     2270.25     2282.07     81.74 o 
   7  10   7     1461.60     1511.57    139.75 o 
   8  10   7      660.23      692.61    107.48 o 
   9  10   7     1338.62     1497.11    114.89 o 
  10  10   7      276.61      348.62     59.78 o 
 -10  11   7     1180.79     1509.61    182.18 o 
  -9  11   7      182.95      198.49     48.51 o 
  -8  11   7      459.39      505.83     50.67 o 
  -7  11   7      625.00      642.01     54.47 o 
  -6  11   7      551.19      747.48     73.37 o 
  -5  11   7      329.93      301.99     46.57 o 
  -4  11   7      809.36      841.12    112.94 o 
  -3  11   7     1775.29     1718.99    120.12 o 
  -2  11   7     3512.12     3072.63    198.37 o 
  -1  11   7      786.25      788.52     45.74 o 
   0  11   7      208.59      192.60     25.70 o 
   1  11   7      403.98      442.21     41.14 o 
   2  11   7     1930.74     1962.81     94.26 o 
   3  11   7      368.48      309.85     38.06 o 
   4  11   7        5.55        0.00     14.63 o 
   5  11   7       15.64       11.06     16.51 o 
   6  11   7       18.06       34.36     16.91 o 
   7  11   7      598.29      590.18     90.30 o 
   8  11   7      103.86       62.13     41.65 o 
   9  11   7       13.83       29.59     64.47 o 
 -10  12   7      457.61      595.62     76.93 o 
  -9  12   7      168.71      223.96     45.59 o 
  -8  12   7       16.41       57.53     25.21 o 
  -7  12   7       20.94       50.77     27.78 o 
  -6  12   7       14.53        9.38     22.92 o 
  -5  12   7     1400.14     1361.46     98.93 o 
  -4  12   7      655.62      830.26    132.97 o 
  -3  12   7      526.06      472.26     54.82 o 
  -2  12   7      728.94      648.40     65.42 o 
  -1  12   7     4108.58     4136.78    300.82 o 
   0  12   7     1408.72     1427.45     70.57 o 
   1  12   7       10.44        0.00     10.43 o 
   2  12   7      629.19      681.61     53.76 o 
   3  12   7      585.17      475.86     47.76 o 
   4  12   7     3902.44     3998.87    147.99 o 
   5  12   7     1559.36     1561.75    127.82 o 
   6  12   7      570.79      598.83     72.25 o 
   7  12   7      149.45      181.50     45.13 o 
   8  12   7      693.00      794.68    112.97 o 
   9  12   7      732.00      863.10     90.55 o 
  -9  13   7      796.40      821.45    144.47 o 
  -8  13   7      756.06      874.38    136.51 o 
  -7  13   7      644.56      641.95     71.86 o 
  -6  13   7        4.36       39.30     49.17 o 
  -5  13   7      232.85      369.03     58.10 o 
  -4  13   7     1314.48     1573.62    194.29 o 
  -3  13   7     1433.14     1529.70    149.26 o 
  -2  13   7     3780.49     3984.97    244.27 o 
  -1  13   7        3.60        4.73     23.99 o 
   0  13   7       95.63       72.51     39.92 o 
   1  13   7      318.79      320.04     33.60 o 
   2  13   7     1329.85     1356.74     82.59 o 
   3  13   7      776.07      755.77     60.85 o 
   4  13   7        6.30       37.26     20.55 o 
   5  13   7      338.72      289.29     43.24 o 
   6  13   7        2.30        0.00     20.22 o 
   7  13   7        0.82        0.00     19.72 o 
   8  13   7      139.25       95.67     49.08 o 
   9  13   7       16.95        0.00     38.21 o 
  -9  14   7       48.53       16.82     46.81 o 
  -8  14   7      272.85      472.83    104.31 o 
  -7  14   7       10.02        6.38     35.81 o 
  -6  14   7     1325.99     1551.94    175.75 o 
  -5  14   7     7606.25     9433.01    442.89 o 
  -4  14   7      348.52      528.89    103.74 o 
  -3  14   7     2873.41     3258.98    233.52 o 
  -2  14   7       13.14        0.00     29.58 o 
  -1  14   7     5086.97     5909.74    296.57 o 
   0  14   7      881.21      808.72     85.42 o 
   1  14   7       87.08       38.67     16.57 o 
   2  14   7       16.56        0.00     14.71 o 
   3  14   7      380.63      403.10     47.51 o 
   4  14   7     1293.35     1381.16     87.60 o 
   5  14   7     2853.31     2998.20    138.14 o 
   6  14   7      695.38      728.25     69.16 o 
   7  14   7       52.52      103.57     33.86 o 
   8  14   7      261.24      261.19     68.39 o 
  -8  15   7     1017.16     1218.86    166.95 o 
  -7  15   7      153.57      300.95     86.65 o 
  -6  15   7      228.05      206.13     87.40 o 
  -5  15   7     1953.37     2290.23    211.45 o 
  -4  15   7      164.64      185.70     67.26 o 
  -3  15   7     1362.50     1526.57    156.86 o 
  -2  15   7     4001.48     4474.39    269.96 o 
  -1  15   7      329.41      377.76     75.77 o 
   0  15   7      130.68      102.23     40.27 o 
   1  15   7      470.34      481.27     44.79 o 
   2  15   7       69.40       52.11     17.24 o 
   3  15   7       29.30       10.96     13.93 o 
   4  15   7      354.44      275.56     41.87 o 
   5  15   7      293.14      221.43     40.53 o 
   6  15   7      152.79      173.34     36.79 o 
   7  15   7       24.08        0.00     29.71 o 
   8  15   7      118.63      186.17     60.88 o 
  -8  16   7     1121.48     1421.31    179.78 o 
  -7  16   7       68.44      144.30     69.09 o 
  -6  16   7      526.54      767.98    130.23 o 
  -5  16   7      606.40      689.52    117.36 o 
  -4  16   7      538.74      597.64    107.59 o 
  -3  16   7     2279.75     2632.90    225.37 o 
  -2  16   7      629.72      666.24    106.75 o 
  -1  16   7      323.73      408.11     83.57 o 
   0  16   7     2185.77     1977.13    166.73 o 
   1  16   7     1268.06     1383.01    137.85 o 
   2  16   7     1185.03     1342.45     84.22 o 
   3  16   7     1538.75     1549.87     95.84 o 
   4  16   7      423.52      506.90     55.86 o 
   5  16   7     3089.34     3141.09    148.85 o 
   6  16   7     1307.21     1400.98     99.70 o 
   7  16   7        9.81       20.26     21.65 o 
  -7  17   7      451.75      551.23    113.70 o 
  -6  17   7       18.72      112.73     59.42 o 
  -5  17   7       16.15        0.00     41.67 o 
  -4  17   7     1113.43     1068.60    146.56 o 
  -3  17   7     1120.95     1155.79    147.66 o 
  -2  17   7      821.90      931.31    123.87 o 
  -1  17   7      113.94      144.67     53.07 o 
   0  17   7        8.88        0.00     43.86 o 
   1  17   7       46.89       33.16     35.62 o 
   2  17   7      526.15      668.97    101.05 o 
   3  17   7      142.41      229.82     72.65 o 
   4  17   7      196.99      210.46     38.28 o 
   5  17   7     1241.75     1227.41     91.49 o 
   6  17   7       49.53       85.03     30.71 o 
  -6  18   7      342.20      445.64    103.65 o 
  -5  18   7       67.69       23.49     30.29 o 
  -4  18   7     1497.52     1865.72    191.56 o 
  -3  18   7      147.69      172.84     63.95 o 
  -2  18   7     1287.45     1566.93    168.64 o 
  -1  18   7      396.16      497.30     98.39 o 
   0  18   7     2404.99     2756.81    218.76 o 
   1  18   7      250.83      269.16     76.46 o 
   2  18   7      577.92      654.35     98.82 o 
   3  18   7        5.84        6.06     24.02 o 
   4  18   7     3546.30     3470.97    154.64 o 
   5  18   7      101.87      111.46     32.78 o 
   6  18   7      476.95      518.10     63.47 o 
  -6  19   7       39.64       65.27     55.75 o 
  -5  19   7      304.06      351.88     85.23 o 
  -4  19   7      526.62      575.34    120.86 o 
  -3  19   7      286.30      304.48     88.69 o 
  -2  19   7      560.92      640.68    114.97 o 
  -1  19   7      273.73      399.29     92.41 o 
   0  19   7       39.26       51.60     36.63 o 
   1  19   7      746.21      765.38    112.65 o 
   2  19   7      378.20      371.86     81.58 o 
   3  19   7      312.65      274.76     65.60 o 
   4  19   7       22.46       23.01     32.51 o 
   5  19   7        8.41       22.34     25.24 o 
  -4  20   7      296.43      466.69    114.15 o 
  -3  20   7      289.99      270.92     86.41 o 
  -2  20   7      504.61      433.23     97.10 o 
  -1  20   7       16.85       95.14     54.63 o 
   0  20   7      953.07     1026.33    142.74 o 
   1  20   7       19.07        0.26     39.25 o 
   2  20   7     1405.07     1464.66    157.20 o 
   3  20   7      603.33      548.33     94.52 o 
   4  20   7      815.64      858.58    114.40 o 
  -3  21   7       92.19       70.06     49.31 o 
  -2  21   7      410.66      421.23     99.33 o 
  -1  21   7       41.10       68.08     50.54 o 
   0  21   7      414.13      470.28     97.78 o 
   1  21   7      792.34      831.14    119.07 o 
   2  21   7       54.10       68.98     48.71 o 
 -10   0   8     6798.05     6881.44    355.87 o 
  -8   0   8     6510.37     6580.94    313.90 o 
  -6   0   8     4857.17     4568.28    225.10 o 
  -4   0   8     7309.27     6525.52    248.93 o 
  -2   0   8     7376.53     7672.43    284.74 o 
   0   0   8      712.91      462.14     37.66 o 
   2   0   8     2256.61     2045.00    126.40 o 
   4   0   8       38.28       38.68     26.73 o 
   6   0   8     8656.94     9154.63    248.66 o 
   8   0   8     3695.26     4133.28    266.31 o 
  10   0   8     2727.54     2769.92    231.93 o 
 -11   1   8       34.30       14.45     17.04 o 
 -10   1   8        8.89       17.64     19.29 o 
  -9   1   8      185.49      215.15     32.41 o 
  -8   1   8        7.43        5.22     59.86 o 
  -7   1   8    13615.72    12749.18    312.99 o 
  -6   1   8     1707.81     1722.40     88.02 o 
  -5   1   8     1962.52     1936.05     77.72 o 
  -4   1   8      120.66      116.32     17.57 o 
  -3   1   8     1167.77     1020.74     50.20 o 
  -2   1   8     4019.40     4024.40    194.06 o 
  -1   1   8     3394.77     3349.89    131.69 o 
   0   1   8      296.15      315.62     22.63 o 
   1   1   8     2515.81     2459.90     99.92 o 
   2   1   8     1624.34     1598.88     77.80 o 
   3   1   8      543.85      444.82     48.95 o 
   4   1   8     3561.07     3710.68    128.60 o 
   5   1   8        2.29        0.19     14.50 o 
   6   1   8       16.22       95.71     66.86 o 
   7   1   8      403.09      389.00     54.43 o 
   8   1   8        1.32       53.41     36.29 o 
   9   1   8      328.98      259.95     48.36 o 
  10   1   8        1.12       31.36     29.68 o 
 -11   2   8       11.52        0.00     27.16 o 
 -10   2   8     1376.30     1441.39     87.97 o 
  -9   2   8      115.03      123.70     25.03 o 
  -8   2   8     3480.15     3713.59    172.41 o 
  -7   2   8     1298.14     1291.89     72.09 o 
  -6   2   8     3309.64     3326.60    112.84 o 
  -5   2   8     1859.47     1780.08     96.05 o 
  -4   2   8     1035.15      889.33     48.71 o 
  -3   2   8      206.80      123.70     20.69 o 
  -2   2   8      415.87      471.76     65.73 o 
  -1   2   8     2059.79     2418.80    145.38 o 
   0   2   8    12994.50    13059.58    272.11 o 
   1   2   8        0.94        0.00      8.59 o 
   2   2   8     3748.02     3639.04    124.40 o 
   3   2   8     2869.05     3060.53    114.65 o 
   4   2   8      218.95      254.66     32.34 o 
   5   2   8      417.39      437.13     38.66 o 
   6   2   8     4588.43     5307.33    178.12 o 
   7   2   8        0.56        0.00     28.34 o 
   8   2   8     4058.22     4232.93    209.34 o 
   9   2   8        9.35        0.00     29.36 o 
  10   2   8       34.03       26.06     42.39 o 
 -11   3   8      880.46      945.89     94.50 o 
 -10   3   8      403.30      389.28     50.47 o 
  -9   3   8      678.24      765.97     63.77 o 
  -8   3   8      233.68      286.22     36.65 o 
  -7   3   8     2178.98     1986.91     89.68 o 
  -6   3   8       23.74       13.91     16.23 o 
  -5   3   8     4149.77     3989.32    144.56 o 
  -4   3   8        6.35       22.16     12.83 o 
  -3   3   8     1799.94     1639.90     92.25 o 
  -2   3   8     2797.22     3072.37    171.03 o 
  -1   3   8     1701.09     1807.95    123.15 o 
   0   3   8     5663.81     6141.66    244.49 o 
   1   3   8     1445.85     1225.78    102.86 o 
   2   3   8     1268.07     1196.73     67.74 o 
   3   3   8      611.88      559.04     67.75 o 
   4   3   8       70.69       78.76     17.04 o 
   5   3   8       34.69        9.93     14.71 o 
   6   3   8      368.29      374.94     45.62 o 
   7   3   8        6.30        0.00     40.35 o 
   8   3   8      145.40      187.95     46.09 o 
   9   3   8      265.76      251.19     51.53 o 
  10   3   8      490.39      505.33     71.30 o 
 -11   4   8        0.41       70.30     43.98 o 
 -10   4   8      314.73      323.46     60.53 o 
  -9   4   8       58.59       54.98     24.66 o 
  -8   4   8      337.27      314.95     89.01 o 
  -7   4   8      362.63      345.13     37.44 o 
  -6   4   8     1576.35     1466.18     74.81 o 
  -5   4   8       94.84       88.67     19.20 o 
  -4   4   8     1766.66     1770.48    121.53 o 
  -3   4   8     1121.59     1014.73     61.78 o 
  -2   4   8      143.29       97.14     17.10 o 
  -1   4   8      537.52      559.60     70.58 o 
   0   4   8     1324.54     1254.14    102.74 o 
   1   4   8      538.20      528.12     66.58 o 
   2   4   8     3064.45     3044.42    113.98 o 
   3   4   8      601.16      680.48     66.72 o 
   4   4   8       12.04        6.18     11.24 o 
   5   4   8      632.42      632.09     53.92 o 
   6   4   8     1443.04     1483.10    104.06 o 
   7   4   8      332.84      330.60     29.45 o 
   8   4   8     2031.60     2321.30    139.74 o 
   9   4   8      488.45      441.98     67.11 o 
  10   4   8      653.87      663.32     81.82 o 
 -11   5   8      933.99      774.98    123.33 o 
 -10   5   8      380.12      415.04    134.27 o 
  -9   5   8     1172.79     1319.22    169.17 o 
  -8   5   8       83.79       53.05     32.27 o 
  -7   5   8     2170.45     2469.96    128.73 o 
  -6   5   8       90.68       95.15     25.58 o 
  -5   5   8     1042.02     1092.68     73.24 o 
  -4   5   8        0.71        1.41     10.35 o 
  -3   5   8      162.65      126.11     22.18 o 
  -2   5   8     3447.50     3200.99    102.95 o 
  -1   5   8     1639.99     1724.27    122.68 o 
   0   5   8       32.49       18.34     28.95 o 
   1   5   8     1576.53     1502.71    118.04 o 
   2   5   8       40.11       23.24     42.12 o 
   3   5   8      702.85      743.21     45.59 o 
   4   5   8      535.97      468.20     38.62 o 
   5   5   8      355.62      379.45     41.26 o 
   6   5   8       84.68       59.91     14.56 o 
   7   5   8      644.87      549.20     49.71 o 
   8   5   8      194.11      238.88     50.60 o 
   9   5   8      255.05      253.69     49.76 o 
  10   5   8       40.69       75.59     32.60 o 
 -11   6   8       36.87        1.37     27.11 o 
 -10   6   8      576.84      438.03     87.30 o 
  -9   6   8       16.43       13.94     35.58 o 
  -8   6   8     2203.02     2313.51    128.28 o 
  -7   6   8      640.77      682.80     99.70 o 
  -6   6   8      898.63      771.87    105.11 o 
  -5   6   8        4.45        0.00     17.24 o 
  -4   6   8     3117.59     2926.05     88.56 o 
  -3   6   8       76.26       58.76     40.11 o 
  -2   6   8     1052.13      898.78     46.67 o 
  -1   6   8        1.45        4.71     26.97 o 
   0   6   8     8656.13     8434.06    310.89 o 
   1   6   8      117.60       70.31     33.00 o 
   2   6   8      746.36      728.32     56.46 o 
   3   6   8     1509.39     1367.34     95.74 o 
   4   6   8     1263.87     1203.87    126.42 o 
   5   6   8      481.86      500.59     46.66 o 
   6   6   8     1449.42     1596.01    103.61 o 
   7   6   8        1.52        3.38     12.33 o 
   8   6   8     1856.00     2006.25    130.76 o 
   9   6   8      172.74      224.96     50.03 o 
  10   6   8      354.95      386.36     67.01 o 
 -10   7   8       82.94       68.49     45.04 o 
  -9   7   8     1845.02     2215.25    166.71 o 
  -8   7   8      425.33      475.79     58.92 o 
  -7   7   8      693.72      737.17     89.90 o 
  -6   7   8       29.52       21.63     22.35 o 
  -5   7   8       68.04       68.67     21.19 o 
  -4   7   8       58.20       47.55     14.35 o 
  -3   7   8     4964.45     5032.29    144.88 o 
  -2   7   8      924.26      920.46     52.88 o 
  -1   7   8      253.77      191.58     47.26 o 
   0   7   8      364.04      340.25     59.58 o 
   1   7   8     4214.29     4237.36    137.56 o 
   2   7   8      645.11      671.41     55.97 o 
   3   7   8        2.73       12.56     13.68 o 
   4   7   8      755.33      704.65     34.56 o 
   5   7   8     1093.73     1075.61     72.80 o 
   6   7   8       35.13       36.41     15.45 o 
   7   7   8      191.03      144.42     36.08 o 
   8   7   8      959.17      945.46    123.12 o 
   9   7   8      192.04      191.54     48.90 o 
  10   7   8      276.31      215.41     50.60 o 
 -10   8   8      147.29      112.21     51.79 o 
  -9   8   8       42.70       50.00     28.37 o 
  -8   8   8      223.94      184.90     42.11 o 
  -7   8   8     1023.67      986.82     81.64 o 
  -6   8   8      917.40      933.44     75.95 o 
  -5   8   8     1507.04     1430.52    126.00 o 
  -4   8   8      838.40      766.93     93.66 o 
  -3   8   8      249.30      303.88     24.69 o 
  -2   8   8     1642.64     1506.92    153.74 o 
  -1   8   8       11.25        0.00     22.04 o 
   0   8   8      767.21      743.11     52.08 o 
   1   8   8      797.50      717.98     55.52 o 
   2   8   8     5313.04     5381.76    167.80 o 
   3   8   8     2685.47     3023.77    170.84 o 
   4   8   8     1968.73     1803.62     90.18 o 
   5   8   8      100.62      128.60     15.54 o 
   6   8   8     1683.25     1909.31     76.33 o 
   7   8   8        7.93       11.41     16.44 o 
   8   8   8     2176.36     2101.29    193.09 o 
   9   8   8     1143.01     1334.97    263.78 o 
 -10   9   8        2.06        0.00     33.47 o 
  -9   9   8      979.71     1066.43    123.00 o 
  -8   9   8      275.32      355.11     61.21 o 
  -7   9   8      245.91      312.50     46.21 o 
  -6   9   8       27.27       42.83     25.00 o 
  -5   9   8     2592.38     2808.58    184.83 o 
  -4   9   8      660.25      607.82     84.17 o 
  -3   9   8     1902.22     2075.58    154.90 o 
  -2   9   8     6593.91     6363.05    429.26 o 
  -1   9   8      182.67      160.08     24.63 o 
   0   9   8        2.00        9.83     11.70 o 
   1   9   8      597.47      615.11     50.50 o 
   2   9   8      729.32      807.71     62.18 o 
   3   9   8       86.93       72.89     20.36 o 
   4   9   8        6.47       39.74     17.65 o 
   5   9   8       23.15       37.08     11.89 o 
   6   9   8      146.84      165.23     31.12 o 
   7   9   8      219.66      228.00     39.20 o 
   8   9   8        6.26        0.00     41.79 o 
   9   9   8       21.43        0.00     49.54 o 
 -10  10   8      451.98      542.11     71.52 o 
  -9  10   8      561.03      512.78     65.40 o 
  -8  10   8        3.25        1.13     17.45 o 
  -7  10   8      650.55      615.71     68.10 o 
  -6  10   8      687.16      744.86     98.20 o 
  -5  10   8      686.64      558.14     84.81 o 
  -4  10   8      182.58      116.86     35.40 o 
  -3  10   8     2220.29     1939.93    258.65 o 
  -2  10   8      783.12      791.26     32.87 o 
  -1  10   8      836.48      852.60     52.48 o 
   0  10   8     9214.32     8733.50    405.55 o 
   1  10   8      282.58      254.03     33.94 o 
   2  10   8      439.62      427.45     44.02 o 
   3  10   8      437.05      472.92     48.39 o 
   4  10   8     1205.95     1303.63     80.02 o 
   5  10   8     1388.30     1401.32     67.14 o 
   6  10   8       29.01       30.26     17.14 o 
   7  10   8      749.25      825.00     72.80 o 
   8  10   8     1480.27     1455.07    157.82 o 
   9  10   8      170.83      143.50     40.49 o 
  -9  11   8     1137.92     1416.68    111.14 o 
  -8  11   8      305.53      301.51     39.69 o 
  -7  11   8     1293.52     1441.10    124.92 o 
  -6  11   8      312.85      340.36     52.20 o 
  -5  11   8      302.05      222.17     60.02 o 
  -4  11   8     1936.73     1637.40    146.38 o 
  -3  11   8     4361.40     4589.40    248.13 o 
  -2  11   8      155.05      142.72     17.93 o 
  -1  11   8      533.56      514.65     43.18 o 
   0  11   8     1430.88     1451.61     65.71 o 
   1  11   8     1675.81     1630.37     84.59 o 
   2  11   8     1256.04     1378.26     79.43 o 
   3  11   8      698.45      739.35     61.38 o 
   4  11   8      223.99      214.49     33.91 o 
   5  11   8      294.33      271.03     30.11 o 
   6  11   8      492.94      509.69     53.57 o 
   7  11   8      120.77      128.10     32.15 o 
   8  11   8        5.91       73.07     51.69 o 
   9  11   8       54.47       70.90     32.45 o 
  -9  12   8      423.05      537.51     67.82 o 
  -8  12   8       99.95      100.48     38.63 o 
  -7  12   8      480.56      518.54     66.09 o 
  -6  12   8       67.11       36.91     24.42 o 
  -5  12   8      161.74      273.70     46.84 o 
  -4  12   8     2060.35     2180.73    126.24 o 
  -3  12   8      735.39      913.38     79.40 o 
  -2  12   8     2460.84     2436.55    134.32 o 
  -1  12   8      148.90      157.61     19.87 o 
   0  12   8     2505.43     2549.92    104.73 o 
   1  12   8      182.53      204.97     30.12 o 
   2  12   8        7.02        0.15     17.35 o 
   3  12   8       65.81       56.88     18.74 o 
   4  12   8     1141.11     1155.64    103.63 o 
   5  12   8      247.48      211.28     32.95 o 
   6  12   8      365.23      309.60     45.03 o 
   7  12   8      879.57      961.48     85.55 o 
   8  12   8      156.60      168.60     53.86 o 
  -9  13   8     1380.91     1596.40    187.24 o 
  -8  13   8      639.04      785.19     84.12 o 
  -7  13   8      556.31      681.84     90.85 o 
  -6  13   8       86.09       90.98     33.57 o 
  -5  13   8      136.61      231.93     46.68 o 
  -4  13   8     1641.54     1619.85    155.34 o 
  -3  13   8       48.96       16.39     28.71 o 
  -2  13   8     4083.98     4617.65    301.86 o 
  -1  13   8     1623.17     1740.53    153.19 o 
   0  13   8       43.52       49.28     19.85 o 
   1  13   8     1080.33     1176.05     72.22 o 
   2  13   8      113.38      150.92     26.88 o 
   3  13   8      957.80      953.58     72.33 o 
   4  13   8       89.49      109.36     24.26 o 
   5  13   8      163.62      160.97     44.13 o 
   6  13   8       14.60        0.00     17.46 o 
   7  13   8      280.06      334.51     52.85 o 
   8  13   8        6.10       36.61     36.33 o 
  -8  14   8       65.53      136.47     65.28 o 
  -7  14   8      239.78      370.27     88.07 o 
  -6  14   8      564.35      600.29     75.48 o 
  -5  14   8      964.30     1161.56    128.06 o 
  -4  14   8        5.18        0.00     35.64 o 
  -3  14   8       49.11       40.61     38.31 o 
  -2  14   8     2877.89     3304.29    230.16 o 
  -1  14   8     2145.27     2294.94    182.37 o 
   0  14   8     6054.00     6882.62    324.54 o 
   1  14   8      327.83      266.75     73.78 o 
   2  14   8      641.61      570.38     53.33 o 
   3  14   8      166.77      200.01     31.17 o 
   4  14   8     1301.21     1390.97     89.30 o 
   5  14   8       13.92        0.00     29.40 o 
   6  14   8       10.89        1.39     15.87 o 
   7  14   8      336.53      314.41     77.82 o 
  -8  15   8      414.85      620.03    121.08 o 
  -7  15   8      125.98       38.11     33.52 o 
  -6  15   8     1806.05     2191.58    216.92 o 
  -5  15   8      195.85      281.78     88.15 o 
  -4  15   8       77.53       32.79     49.17 o 
  -3  15   8     2711.85     3551.19    256.44 o 
  -2  15   8      639.24      648.44    103.71 o 
  -1  15   8      248.93      227.05     65.99 o 
   0  15   8      259.74      300.28     69.53 o 
   1  15   8      257.01      211.48     51.68 o 
   2  15   8      216.00      176.78     51.46 o 
   3  15   8       22.22        0.00     23.73 o 
   4  15   8      107.23       85.00     25.18 o 
   5  15   8      590.03      589.92     63.81 o 
   6  15   8      236.60      226.19     41.03 o 
   7  15   8       51.87      107.35     64.45 o 
  -7  16   8        3.81       67.95     54.61 o 
  -6  16   8     1972.56     2424.59    232.54 o 
  -5  16   8     2818.96     3513.19    274.38 o 
  -4  16   8      292.82      345.32     87.15 o 
  -3  16   8      568.81      690.11    118.44 o 
  -2  16   8       16.95        0.00     36.34 o 
  -1  16   8      403.40      456.98     89.10 o 
   0  16   8      802.54      815.43    117.23 o 
   1  16   8     1109.77     1146.13    127.74 o 
   2  16   8       92.28       56.58     29.68 o 
   3  16   8      756.38      739.33     67.85 o 
   4  16   8     1917.63     2101.97    119.79 o 
   5  16   8      497.79      520.97     58.90 o 
   6  16   8     1545.88     1536.24    105.76 o 
  -6  17   8     2225.39     2839.24    261.16 o 
  -5  17   8       12.30      127.74     69.90 o 
  -4  17   8        6.25       55.57     51.48 o 
  -3  17   8      379.30      410.19     98.03 o 
  -2  17   8      107.36      126.80     63.61 o 
  -1  17   8      139.12      116.05     48.24 o 
   0  17   8      903.64      925.91    123.12 o 
   1  17   8      283.75      321.47     70.13 o 
   2  17   8      161.00      166.37     51.06 o 
   3  17   8      127.38      112.94     40.94 o 
   4  17   8      106.35       82.62     25.00 o 
   5  17   8        2.96       18.46     18.35 o 
   6  17   8      270.54      320.68     50.57 o 
  -6  18   8      578.10      802.68    142.66 o 
  -5  18   8     2200.72     2969.01    258.55 o 
  -4  18   8      116.60        6.22     36.74 o 
  -3  18   8       29.02       14.96     42.59 o 
  -2  18   8      600.12      718.80    112.68 o 
  -1  18   8     2889.12     3178.10    243.68 o 
   0  18   8        5.59       30.98     43.64 o 
   1  18   8      566.09      605.74    102.86 o 
   2  18   8       56.14       33.98     37.16 o 
   3  18   8      833.79      915.18    121.25 o 
   4  18   8      694.26      682.47     99.61 o 
   5  18   8      183.07      302.83     70.21 o 
  -4  19   8       20.94        0.00     38.55 o 
  -3  19   8      560.81      611.52    116.94 o 
  -2  19   8       11.91        8.27     32.57 o 
  -1  19   8      455.62      614.84    111.82 o 
   0  19   8      363.02      347.24     78.26 o 
   1  19   8      148.97      173.14     66.74 o 
   2  19   8       81.83       31.18     36.53 o 
   3  19   8        0.63        0.97     29.10 o 
   4  19   8      353.33      457.12     84.17 o 
  -3  20   8       10.59       48.55     45.89 o 
  -2  20   8        1.94       18.39     41.41 o 
  -1  20   8      223.10      341.20     83.44 o 
   0  20   8        6.10        0.00     46.44 o 
   1  20   8      830.62      803.94    123.24 o 
   2  20   8      136.47       69.03     33.73 o 
 -11   0   9       97.32       88.36     35.42 o 
  -9   0   9       22.37        2.60     20.68 o 
  -7   0   9      142.51      172.92     44.15 o 
  -5   0   9    11597.18    11050.83    377.41 o 
  -3   0   9     3402.05     3302.59    186.55 o 
  -1   0   9     7895.35     7369.55    409.51 o 
   1   0   9     9175.09     8399.11    811.72 o 
   3   0   9      346.58      252.48     46.89 o 
   5   0   9       12.10        0.00     17.47 o 
   7   0   9     1066.55     1121.42    131.81 o 
   9   0   9     3115.28     3120.10    238.96 o 
 -11   1   9       73.05       90.14     25.72 o 
 -10   1   9       10.52        0.00     15.64 o 
  -9   1   9      553.79      572.96     55.74 o 
  -8   1   9       42.94       20.74     16.36 o 
  -7   1   9      132.89      122.52     27.62 o 
  -6   1   9     3545.85     3463.78    117.56 o 
  -5   1   9     2164.94     2148.46     87.24 o 
  -4   1   9     6855.22     6392.61    220.01 o 
  -3   1   9     1215.40     1167.16    108.67 o 
  -2   1   9     1170.65     1183.11     74.83 o 
  -1   1   9      272.13      269.29     26.29 o 
   0   1   9     1477.20     1394.65     67.37 o 
   1   1   9        0.29       16.79     17.24 o 
   2   1   9     1455.61     1451.13     77.88 o 
   3   1   9       70.06       44.06     21.57 o 
   4   1   9        3.11        0.00     22.98 o 
   5   1   9        7.75       23.84     14.31 o 
   6   1   9      180.93      196.20     27.72 o 
   7   1   9      460.42      434.01     60.08 o 
   8   1   9        7.71        0.00     21.61 o 
   9   1   9       15.37       38.23     34.22 o 
  10   1   9      873.52      988.51     99.36 o 
 -10   2   9      100.78       78.98     23.87 o 
  -9   2   9        4.91        0.75     16.71 o 
  -8   2   9     2548.24     2467.33    108.97 o 
  -7   2   9     2654.35     2574.47    106.55 o 
  -6   2   9      131.44       82.31     20.55 o 
  -5   2   9     4333.54     4343.36    127.71 o 
  -4   2   9      283.66      248.90     27.83 o 
  -3   2   9     3978.80     3741.97    128.27 o 
  -2   2   9     2477.28     2375.69    153.66 o 
  -1   2   9     1800.46     1469.03    116.67 o 
   0   2   9      131.13      122.18     18.44 o 
   1   2   9      417.96      352.16     25.77 o 
   2   2   9      815.18      849.48     73.00 o 
   3   2   9      526.61      507.83     47.29 o 
   4   2   9      241.33      203.10     29.69 o 
   5   2   9     1998.37     2117.76    102.96 o 
   6   2   9     1014.07     1174.53     82.18 o 
   7   2   9      992.48     1099.70     93.12 o 
   8   2   9        4.00       10.13     27.39 o 
   9   2   9     1744.86     1893.91    185.01 o 
  10   2   9       22.05       39.16     27.74 o 
 -10   3   9     2088.29     2112.22    111.07 o 
  -9   3   9      766.86      749.15     62.44 o 
  -8   3   9      433.68      478.60     47.40 o 
  -7   3   9       75.37       46.03     15.91 o 
  -6   3   9     1434.58     1372.27     74.13 o 
  -5   3   9       11.08        0.00     12.25 o 
  -4   3   9     1524.14     1334.62     76.96 o 
  -3   3   9       71.16      108.13     26.30 o 
  -2   3   9     2506.89     2473.11    156.98 o 
  -1   3   9       63.02        0.20     20.72 o 
   0   3   9     3554.12     3568.84    130.39 o 
   1   3   9      783.22      700.65     34.15 o 
   2   3   9     3502.56     3309.52    189.21 o 
   3   3   9     1930.57     1945.29    153.19 o 
   4   3   9       40.12       50.22     14.59 o 
   5   3   9      309.01      293.65     32.82 o 
   6   3   9      389.14      450.27     51.13 o 
   7   3   9      345.30      426.02     50.87 o 
   8   3   9        2.54        0.00     27.97 o 
   9   3   9       26.60       32.37     26.95 o 
  10   3   9        1.55       19.52     26.65 o 
 -10   4   9      163.20      177.79     36.35 o 
  -9   4   9     1409.60     1409.51    106.59 o 
  -8   4   9      519.64      470.98     48.41 o 
  -7   4   9      204.31      173.05     27.02 o 
  -6   4   9      356.46      348.70     36.15 o 
  -5   4   9      690.08      673.59     49.41 o 
  -4   4   9       20.20        4.70     46.12 o 
  -3   4   9     6004.64     5857.50    218.62 o 
  -2   4   9      600.48      556.45     68.83 o 
  -1   4   9     3387.03     3131.55    174.80 o 
   0   4   9      605.22      650.51     74.93 o 
   1   4   9      282.14      220.05     47.72 o 
   2   4   9     1079.95     1027.62     67.73 o 
   3   4   9     3147.48     3207.67    140.13 o 
   4   4   9        0.70        1.33     12.15 o 
   5   4   9      946.49      985.43     59.22 o 
   6   4   9       99.86       89.33     25.06 o 
   7   4   9      224.50      152.24     54.58 o 
   8   4   9       69.41       37.31     26.20 o 
   9   4   9     1068.37     1290.20    136.61 o 
 -10   5   9      807.68      886.10     95.64 o 
  -9   5   9       77.83       55.76     23.29 o 
  -8   5   9     2785.37     3021.03    123.56 o 
  -7   5   9      959.92      979.50     64.77 o 
  -6   5   9      186.48      240.15     35.40 o 
  -5   5   9      654.52      645.94     48.46 o 
  -4   5   9     3340.36     3398.93    161.83 o 
  -3   5   9       19.08        9.66     22.51 o 
  -2   5   9     1415.40     1256.24    112.68 o 
  -1   5   9      252.59      239.30     52.77 o 
   0   5   9      760.83      832.20     88.19 o 
   1   5   9       87.33       14.95     18.91 o 
   2   5   9     1076.80     1079.79     69.77 o 
   3   5   9       57.94       71.69     24.58 o 
   4   5   9      244.87      235.03     28.20 o 
   5   5   9      754.32      762.33     61.73 o 
   6   5   9      453.78      539.67     94.12 o 
   7   5   9       32.13        7.93     25.73 o 
   8   5   9      110.19       47.60     25.94 o 
   9   5   9      183.57      252.19     52.88 o 
 -10   6   9        7.89       15.40     19.51 o 
  -9   6   9      134.13      192.31     38.76 o 
  -8   6   9      223.94      241.03     38.26 o 
  -7   6   9     1691.71     1661.29     86.34 o 
  -6   6   9      582.95      552.46     52.69 o 
  -5   6   9     4520.84     4625.69    162.98 o 
  -4   6   9     1184.31     1179.30     71.95 o 
  -3   6   9     2063.86     2118.58    132.06 o 
  -2   6   9       35.16       47.28     34.03 o 
  -1   6   9     4295.49     4042.75    209.95 o 
   0   6   9        1.09        0.00     29.69 o 
   1   6   9     1584.34     1721.68    130.40 o 
   2   6   9      220.46      270.80     36.70 o 
   3   6   9     1603.71     1505.43     70.42 o 
   4   6   9      945.05      891.60     55.75 o 
   5   6   9     1643.26     1710.14     94.44 o 
   6   6   9     1177.81     1176.44    100.25 o 
   7   6   9      790.71      869.86    112.89 o 
   8   6   9       41.16       26.67     26.13 o 
   9   6   9     1020.41     1197.80    107.93 o 
 -10   7   9     2173.57     1923.15    184.46 o 
  -9   7   9        3.77       10.00     30.51 o 
  -8   7   9      940.82     1033.85    129.21 o 
  -7   7   9      313.80      279.02     44.20 o 
  -6   7   9     2189.77     2299.55     99.19 o 
  -5   7   9     4323.43     4474.46    159.29 o 
  -4   7   9       11.65       28.01     23.15 o 
  -3   7   9       55.51       45.39     12.39 o 
  -2   7   9      591.11      635.05     85.00 o 
  -1   7   9      164.70      188.50     45.57 o 
   0   7   9     1401.84     1448.35    123.42 o 
   1   7   9       86.75      114.41     35.49 o 
   2   7   9     4937.20     4969.99    244.19 o 
   3   7   9      383.69      411.07     38.49 o 
   4   7   9      121.00      175.30     31.18 o 
   5   7   9       10.04       10.44     17.87 o 
   6   7   9      218.82      256.00     29.53 o 
   7   7   9      228.28      258.06     66.39 o 
   8   7   9       84.65       64.08     31.91 o 
   9   7   9       18.21       55.44     40.62 o 
 -10   8   9        4.95        3.97     28.52 o 
  -9   8   9     1673.93     1685.52    119.86 o 
  -8   8   9       52.71       58.46     21.65 o 
  -7   8   9      807.08      826.00     88.80 o 
  -6   8   9       63.55      102.85     44.18 o 
  -5   8   9      680.30      746.29    109.80 o 
  -4   8   9      432.23      421.34     43.13 o 
  -3   8   9      280.62      312.50     31.22 o 
  -2   8   9      797.20      778.95     93.11 o 
  -1   8   9      866.87      785.04     94.27 o 
   0   8   9      609.97      513.71     77.42 o 
   1   8   9       18.46       28.98     13.26 o 
   2   8   9        8.83       33.52     20.49 o 
   3   8   9     6750.57     6697.19    190.29 o 
   4   8   9     1059.70      989.63     68.82 o 
   5   8   9     1950.42     1829.25     77.38 o 
   6   8   9     1067.14     1173.49     80.31 o 
   7   8   9      476.50      484.20     91.60 o 
   8   8   9      330.04      269.12     70.08 o 
   9   8   9      450.04      619.15    119.93 o 
  -9   9   9      604.52      650.63     78.40 o 
  -8   9   9     1133.30     1315.15    103.45 o 
  -7   9   9      329.89      315.31     63.32 o 
  -6   9   9      500.20      578.50     90.24 o 
  -5   9   9       28.21       20.30     28.30 o 
  -4   9   9     1407.56     1632.34     87.86 o 
  -3   9   9      310.89      297.56     31.48 o 
  -2   9   9     1449.13     1466.82    131.59 o 
  -1   9   9      340.15      370.57     36.13 o 
   0   9   9     1292.24     1266.47     74.39 o 
   1   9   9      324.40      378.76     41.91 o 
   2   9   9     1172.62     1245.57     92.05 o 
   3   9   9     1947.51     1803.00    133.08 o 
   4   9   9       32.27       32.33     14.72 o 
   5   9   9      864.25      924.21     55.20 o 
   6   9   9      424.08      436.62     51.57 o 
   7   9   9        7.29        0.00     32.78 o 
   8   9   9        0.78       30.32     35.77 o 
   9   9   9      525.38      540.72    123.93 o 
  -9  10   9     1365.97     1506.40     94.87 o 
  -8  10   9      906.32     1019.87     93.56 o 
  -7  10   9       14.13        0.00     40.48 o 
  -6  10   9      854.41      830.41    109.43 o 
  -5  10   9      756.53      670.47     94.34 o 
  -4  10   9     1081.17     1084.97    119.32 o 
  -3  10   9      416.08      411.85     73.25 o 
  -2  10   9     1476.84     1499.09     71.34 o 
  -1  10   9      117.50      110.44     21.00 o 
   0  10   9      296.40      276.87     34.75 o 
   1  10   9      177.01      180.27     28.32 o 
   2  10   9      640.61      663.61     76.02 o 
   3  10   9     4870.31     4538.91    158.68 o 
   4  10   9     1228.30     1261.47     66.13 o 
   5  10   9      425.39      522.28     42.30 o 
   6  10   9      231.62      268.37     66.75 o 
   7  10   9      157.09      159.27     50.07 o 
   8  10   9      111.27       77.26     38.33 o 
  -9  11   9      150.94      155.06     40.29 o 
  -8  11   9     1883.77     2186.34    141.21 o 
  -7  11   9        5.27       34.39     28.71 o 
  -6  11   9     1323.86     1248.78    139.10 o 
  -5  11   9     1197.41     1374.58    143.89 o 
  -4  11   9      796.15      735.94    104.30 o 
  -3  11   9      344.34      270.03     63.75 o 
  -2  11   9      130.74       76.17     35.51 o 
  -1  11   9     1906.56     1952.96     86.60 o 
   0  11   9      970.97     1030.58     67.95 o 
   1  11   9      551.90      532.75     43.63 o 
   2  11   9       14.70       38.59     30.47 o 
   3  11   9     2557.83     2689.15    123.08 o 
   4  11   9     1318.87     1326.71     87.23 o 
   5  11   9        3.38       10.92     12.51 o 
   6  11   9      835.08      878.45     82.04 o 
   7  11   9       18.86       23.69     26.28 o 
   8  11   9       48.87       14.65     34.70 o 
  -8  12   9      210.62      204.47     42.11 o 
  -7  12   9       39.27        3.62     36.00 o 
  -6  12   9     1592.92     1570.98    114.59 o 
  -5  12   9     2225.11     2369.70    318.48 o 
  -4  12   9       37.87       35.92     36.50 o 
  -3  12   9       10.67        9.09     24.38 o 
  -2  12   9      377.82      381.26     51.32 o 
  -1  12   9      163.38      139.22     31.66 o 
   0  12   9     1212.38     1236.63     69.92 o 
   1  12   9     5535.76     5485.96    171.34 o 
   2  12   9       62.82       96.02     25.87 o 
   3  12   9     2612.14     2953.63    131.94 o 
   4  12   9       82.01       98.95     26.84 o 
   5  12   9      820.09      870.98     72.89 o 
   6  12   9      225.09      239.36     40.33 o 
   7  12   9      130.85       20.82     33.33 o 
   8  12   9       83.34       74.42     42.93 o 
  -8  13   9      284.69      300.80     76.53 o 
  -7  13   9      733.18      712.08    112.65 o 
  -6  13   9      919.13      869.14    109.47 o 
  -5  13   9      205.57      179.84     41.37 o 
  -4  13   9     1756.08     1984.92    125.76 o 
  -3  13   9     1548.93     1660.00    153.40 o 
  -2  13   9        4.31        0.00     23.91 o 
  -1  13   9     1168.66     1408.08    140.37 o 
   0  13   9       56.13       83.21     44.50 o 
   1  13   9       78.39       35.70     16.49 o 
   2  13   9        9.46        0.00     17.30 o 
   3  13   9       32.49       15.61     41.49 o 
   4  13   9     1815.14     1786.91    147.51 o 
   5  13   9       25.86       14.13     17.75 o 
   6  13   9      141.38      219.85     56.21 o 
   7  13   9      162.49      117.85     43.34 o 
  -7  14   9      296.36      339.98     63.36 o 
  -6  14   9     1667.16     1705.87    127.22 o 
  -5  14   9      244.85      276.05     53.18 o 
  -4  14   9      202.08      206.78     50.83 o 
  -3  14   9      123.69      138.50     40.98 o 
  -2  14   9      501.49      476.12     91.00 o 
  -1  14   9      257.01      303.63     69.37 o 
   0  14   9      301.58      410.48     73.86 o 
   1  14   9     1854.93     2124.86    170.32 o 
   2  14   9      443.99      428.06     48.04 o 
   3  14   9      707.65      724.51     64.55 o 
   4  14   9      270.95      284.85     40.11 o 
   5  14   9      724.83      643.00     63.40 o 
   6  14   9      447.21      502.51     59.00 o 
   7  14   9      712.19      766.60    115.55 o 
  -7  15   9      285.58      410.97     95.22 o 
  -6  15   9      257.69      349.52    100.50 o 
  -5  15   9     1013.38     1116.90    159.29 o 
  -4  15   9      443.25      436.35     88.53 o 
  -3  15   9     2526.24     2748.79    225.78 o 
  -2  15   9      561.15      808.96    118.40 o 
  -1  15   9        5.60       30.35     35.61 o 
   0  15   9      197.56      278.83     66.07 o 
   1  15   9      451.23      404.33     75.18 o 
   2  15   9       60.45       77.95     40.81 o 
   3  15   9      141.21      129.11     24.50 o 
   4  15   9      261.40      188.04     50.79 o 
   5  15   9       17.97        0.00     20.73 o 
   6  15   9      148.92      180.91     37.41 o 
  -6  16   9       70.52      190.17     75.48 o 
  -5  16   9     1156.51     1599.66    187.70 o 
  -4  16   9      227.58      424.19    101.16 o 
  -3  16   9      873.32     1046.28    145.31 o 
  -2  16   9      712.89      770.76    117.06 o 
  -1  16   9       28.17       30.48     31.16 o 
   0  16   9      494.82      423.63     78.98 o 
   1  16   9       25.28        0.00     40.41 o 
   2  16   9      660.84      796.02    107.90 o 
   3  16   9     1534.55     1760.62    155.43 o 
   4  16   9     1419.90     1588.80    103.99 o 
   5  16   9      181.09      210.44     40.64 o 
  -5  17   9      471.15      501.20    116.09 o 
  -4  17   9      409.31      516.44    110.71 o 
  -3  17   9     1151.68     1456.45    173.23 o 
  -2  17   9     1043.70     1045.66    142.02 o 
  -1  17   9      224.03      297.22     79.44 o 
   0  17   9       59.92        0.00     37.17 o 
   1  17   9       31.82       40.06     25.39 o 
   2  17   9      112.98       54.74     32.46 o 
   3  17   9      155.21      163.92     48.37 o 
   4  17   9        4.41        0.00     33.82 o 
   5  17   9      363.64      515.09     86.04 o 
  -4  18   9      526.59      699.79    134.69 o 
  -3  18   9       86.96      108.58     70.18 o 
  -2  18   9     1912.88     2186.64    209.89 o 
  -1  18   9      437.24      445.22     90.75 o 
   0  18   9      634.49      776.17    120.05 o 
   1  18   9      179.35      150.75     50.93 o 
   2  18   9      394.98      508.78     90.71 o 
   3  18   9      165.82      206.01     60.89 o 
  -3  19   9       72.85       66.56     52.78 o 
  -2  19   9      328.78      439.42     99.18 o 
  -1  19   9      301.86      352.88     84.81 o 
   0  19   9       33.38        0.00     52.83 o 
   1  19   9       18.81       40.82     34.69 o 
   2  19   9      500.47      570.19    101.21 o 
 -10   0  10      312.42      306.56     56.69 o 
  -8   0  10      453.63      522.57     62.42 o 
  -6   0  10     4254.18     4457.12    240.71 o 
  -4   0  10     3074.22     3054.68    194.61 o 
  -2   0  10     2392.56     2388.84    160.08 o 
   0   0  10     1443.12     1342.24    112.66 o 
   2   0  10     1186.65     1044.48    101.36 o 
   4   0  10     6169.72     6178.65    269.38 o 
   6   0  10       20.23        0.00     19.73 o 
   8   0  10      740.37      784.98    120.14 o 
 -10   1  10       33.58       39.44     20.24 o 
  -9   1  10     1968.40     1975.99    105.32 o 
  -8   1  10      328.92      406.63     45.72 o 
  -7   1  10      668.85      616.97     52.62 o 
  -6   1  10       37.96       32.54     14.14 o 
  -5   1  10     2886.80     2780.22    102.11 o 
  -4   1  10       74.58       36.32     13.16 o 
  -3   1  10      149.33      135.93     25.72 o 
  -2   1  10       72.61       51.87     40.95 o 
  -1   1  10     8661.93     8707.52    233.67 o 
   0   1  10        0.87       16.65     11.66 o 
   1   1  10     1111.34     1004.47     62.04 o 
   2   1  10     1529.75     1380.83     81.35 o 
   3   1  10      318.67      285.22     37.07 o 
   4   1  10       15.17        2.07     35.45 o 
   5   1  10       26.41       47.22     33.72 o 
   6   1  10      308.93      270.31     33.51 o 
   7   1  10       89.96      116.57     41.03 o 
   8   1  10      319.77      362.42     60.45 o 
   9   1  10       78.25       44.04     21.30 o 
 -10   2  10       73.27       60.90     25.99 o 
  -9   2  10      263.76      298.59     42.95 o 
  -8   2  10      584.18      542.66     52.97 o 
  -7   2  10     1324.34     1217.32     73.27 o 
  -6   2  10      511.90      402.55     39.76 o 
  -5   2  10     1501.56     1369.76     70.90 o 
  -4   2  10     3600.63     3345.90    131.51 o 
  -3   2  10        2.02        0.00     20.96 o 
  -2   2  10     5127.13     5022.98    171.71 o 
  -1   2  10        0.48       26.88     50.37 o 
   0   2  10     3882.38     3629.18    108.39 o 
   1   2  10      966.23      964.15     68.50 o 
   2   2  10     1096.13      965.84     67.81 o 
   3   2  10      259.82      218.16     35.43 o 
   4   2  10      938.08      880.90     66.94 o 
   5   2  10        1.94        0.44     16.71 o 
   6   2  10     1153.41     1252.92     72.02 o 
   7   2  10        0.27       14.72     19.96 o 
   8   2  10     1134.77     1285.67    110.27 o 
   9   2  10      238.89      160.05     41.09 o 
 -10   3  10        3.69       34.65     23.75 o 
  -9   3  10     1286.09     1515.66     93.00 o 
  -8   3  10       64.09       72.49     22.78 o 
  -7   3  10      237.07      256.81     33.92 o 
  -6   3  10     1099.28     1124.79     67.44 o 
  -5   3  10       36.54       46.29     14.11 o 
  -4   3  10     1091.63      987.61     69.09 o 
  -3   3  10      723.83      786.20     94.46 o 
  -2   3  10      776.00      809.23     95.94 o 
  -1   3  10     4360.84     4173.50    153.05 o 
   0   3  10      289.77      366.34     66.13 o 
   1   3  10     3295.71     3235.32    129.10 o 
   2   3  10      623.78      618.95     55.11 o 
   3   3  10      729.66      793.97     64.41 o 
   4   3  10        5.08        1.93     15.53 o 
   5   3  10      723.66      722.51     53.74 o 
   6   3  10       53.83       43.98     34.73 o 
   7   3  10      432.27      452.11     88.39 o 
   8   3  10        0.23        0.00     23.12 o 
   9   3  10       25.69       29.75     48.57 o 
 -10   4  10      993.98     1100.36     82.88 o 
  -9   4  10      163.80      164.14     35.25 o 
  -8   4  10       70.56       99.80     22.62 o 
  -7   4  10     1352.77     1214.48     75.05 o 
  -6   4  10      894.08      775.44     60.03 o 
  -5   4  10     1770.07     1806.95     99.83 o 
  -4   4  10     3970.18     3950.50    141.98 o 
  -3   4  10        2.54        7.84     25.81 o 
  -2   4  10     3095.25     3000.88    184.33 o 
  -1   4  10      284.37      296.70     54.70 o 
   0   4  10      590.16      527.14     51.56 o 
   1   4  10     3033.50     3085.45    129.49 o 
   2   4  10     2325.94     2218.54    122.93 o 
   3   4  10      244.14      248.36     36.00 o 
   4   4  10     2034.63     2019.17    103.17 o 
   5   4  10       27.28       27.31     15.17 o 
   6   4  10      655.59      634.99     63.36 o 
   7   4  10        3.61        0.00     29.71 o 
   8   4  10     1360.06     1578.24    119.63 o 
   9   4  10       76.48       78.77     73.58 o 
 -10   5  10      107.49       75.31     24.13 o 
  -9   5  10     1514.79     1505.86    103.96 o 
  -8   5  10      255.74      352.07     43.07 o 
  -7   5  10     1528.53     1674.57    105.71 o 
  -6   5  10        3.27       17.06     15.55 o 
  -5   5  10     1845.02     1830.65     99.86 o 
  -4   5  10     1178.14     1189.20     73.81 o 
  -3   5  10      214.05      184.72     46.81 o 
  -2   5  10        4.04       52.87     43.16 o 
  -1   5  10     1277.20     1155.84    111.24 o 
   0   5  10      750.75      777.40     89.94 o 
   1   5  10     5968.69     5914.06    185.99 o 
   2   5  10       28.68        1.26     16.80 o 
   3   5  10       33.71       20.40     15.30 o 
   4   5  10     1389.97     1423.87     73.71 o 
   5   5  10      402.89      456.61     42.78 o 
   6   5  10      108.25      129.41     29.56 o 
   7   5  10      242.74      142.88     51.09 o 
   8   5  10        1.58       19.46     24.11 o 
   9   5  10      141.48      210.56     52.46 o 
  -9   6  10       16.59       34.45     19.62 o 
  -8   6  10       99.60      152.30     30.25 o 
  -7   6  10     1202.22     1226.63     77.12 o 
  -6   6  10      380.96      449.08     55.13 o 
  -5   6  10      208.39      250.99     37.33 o 
  -4   6  10      370.30      310.57     37.59 o 
  -3   6  10       10.28        0.00     28.20 o 
  -2   6  10     5645.53     5455.87    261.59 o 
  -1   6  10     1596.98     1548.57    127.42 o 
   0   6  10     1031.90      844.31     93.45 o 
   1   6  10      938.39     1011.11    105.93 o 
   2   6  10      776.76      756.07     62.99 o 
   3   6  10       83.73       54.51     18.31 o 
   4   6  10      402.56      432.89     47.70 o 
   5   6  10      488.14      537.84     54.63 o 
   6   6  10      856.60      907.71     99.03 o 
   7   6  10      615.28      476.28     88.04 o 
   8   6  10     2499.90     2613.09    219.24 o 
  -9   7  10     1874.93     2406.15    159.60 o 
  -8   7  10       14.75        0.00     19.69 o 
  -7   7  10     3598.09     3877.36    140.02 o 
  -6   7  10     2212.96     2317.66    157.33 o 
  -5   7  10      926.80      925.42     71.34 o 
  -4   7  10     1274.01     1193.93     73.35 o 
  -3   7  10     2030.86     1932.95    155.25 o 
  -2   7  10     1558.43     1569.63    136.35 o 
  -1   7  10        7.14       14.86     23.82 o 
   0   7  10       79.68       65.08     33.24 o 
   1   7  10      258.20      286.99     60.23 o 
   2   7  10        6.75        2.41     12.14 o 
   3   7  10     1491.91     1611.53     76.93 o 
   4   7  10      108.49       53.79     16.42 o 
   5   7  10      961.66      956.00     72.22 o 
   6   7  10       93.37       97.50     24.04 o 
   7   7  10      140.12      177.11     53.81 o 
   8   7  10        4.41       42.47     38.92 o 
  -9   8  10       94.18      103.34     30.69 o 
  -8   8  10      168.65      155.33     40.70 o 
  -7   8  10       94.15       73.51     24.30 o 
  -6   8  10      981.09      984.42     78.42 o 
  -5   8  10        0.96        0.00     29.58 o 
  -4   8  10      139.13      174.82     47.33 o 
  -3   8  10      578.29      524.87     83.44 o 
  -2   8  10      140.80      212.00     55.13 o 
  -1   8  10      257.70      293.96     61.14 o 
   0   8  10        7.04        0.00     36.09 o 
   1   8  10     1797.23     1760.65     93.90 o 
   2   8  10      370.02      419.91     47.09 o 
   3   8  10       18.32       17.76     16.17 o 
   4   8  10     2713.08     2766.29    140.95 o 
   5   8  10     1041.04     1133.20     62.56 o 
   6   8  10      658.42      634.89     70.74 o 
   7   8  10      132.28      132.76     53.69 o 
   8   8  10     1804.11     2049.44    194.74 o 
  -9   9  10     3227.43     3414.86    352.88 o 
  -8   9  10      933.30      904.86    126.46 o 
  -7   9  10      673.45      731.07    109.35 o 
  -6   9  10      232.81      258.94     62.80 o 
  -5   9  10     1562.86     1497.06    144.41 o 
  -4   9  10      183.40      120.86     45.11 o 
  -3   9  10     1274.69     1406.59    135.86 o 
  -2   9  10     2259.05     2252.89    168.02 o 
  -1   9  10      460.93      424.55     74.96 o 
   0   9  10        1.47        5.97     18.20 o 
   1   9  10      177.32      217.77     36.29 o 
   2   9  10      643.16      610.87     57.30 o 
   3   9  10     1021.56      928.60     69.89 o 
   4   9  10     3390.62     3498.55    114.06 o 
   5   9  10      223.34      286.82     32.31 o 
   6   9  10      183.24      195.25     37.28 o 
   7   9  10      995.03     1001.77    127.26 o 
   8   9  10      192.12      115.32     44.90 o 
  -8  10  10      289.10      406.01     87.46 o 
  -7  10  10       54.16       24.95     26.46 o 
  -6  10  10      625.22      537.37     92.36 o 
  -5  10  10      599.69      573.45     93.20 o 
  -4  10  10       39.11       23.91     25.55 o 
  -3  10  10      830.77      743.07    102.40 o 
  -2  10  10      299.25      322.14     65.22 o 
  -1  10  10     5089.74     4996.25    159.57 o 
   0  10  10     6993.54     7246.13    205.97 o 
   1  10  10      785.79      710.48     60.53 o 
   2  10  10      449.32      443.47     50.08 o 
   3  10  10       61.20      131.91     30.59 o 
   4  10  10     1371.57     1382.21     72.59 o 
   5  10  10      238.97      196.86     35.55 o 
   6  10  10     1681.99     1727.09    106.87 o 
   7  10  10        2.29       34.37     41.01 o 
  -8  11  10       92.07      136.89     53.70 o 
  -7  11  10      253.67      305.04     71.27 o 
  -6  11  10      863.72      887.01    119.05 o 
  -5  11  10     3576.90     3163.45    226.99 o 
  -4  11  10       11.15       17.36     21.95 o 
  -3  11  10     1163.95     1176.16    131.93 o 
  -2  11  10      280.53      234.70     58.56 o 
  -1  11  10     1220.17     1246.45    131.60 o 
   0  11  10      667.32      665.95     54.87 o 
   1  11  10      874.54      873.55     93.57 o 
   2  11  10     5448.36     5689.87    182.92 o 
   3  11  10      671.26      703.96     64.00 o 
   4  11  10     2012.11     2058.62     90.21 o 
   5  11  10      672.82      816.16     70.61 o 
   6  11  10      217.21      199.28     38.21 o 
   7  11  10       40.77       36.80     37.30 o 
  -8  12  10      106.57       69.64     28.35 o 
  -7  12  10      901.92     1029.93     98.77 o 
  -6  12  10      173.88      131.87     49.63 o 
  -5  12  10      786.77      645.55    101.86 o 
  -4  12  10     1012.34     1070.66    129.61 o 
  -3  12  10      922.81      893.89    116.17 o 
  -2  12  10      491.37      456.60     84.62 o 
  -1  12  10      159.37      138.17     42.57 o 
   0  12  10     1069.89     1044.19     85.16 o 
   1  12  10      366.84      423.71     45.35 o 
   2  12  10       45.00       47.53     22.83 o 
   3  12  10     1355.78     1338.39     88.43 o 
   4  12  10     2913.65     3050.49    112.52 o 
   5  12  10       77.01       75.82     25.37 o 
   6  12  10     1037.13     1074.49     84.50 o 
   7  12  10       47.82       53.50     43.73 o 
  -7  13  10      399.48      454.02     69.43 o 
  -6  13  10      153.64      178.80     37.38 o 
  -5  13  10     1074.62     1135.50    100.50 o 
  -4  13  10      526.38      674.96     75.48 o 
  -3  13  10      507.13      491.62     67.84 o 
  -2  13  10     4197.79     4246.81    226.38 o 
  -1  13  10      372.80      331.31     51.72 o 
   0  13  10      470.84      480.60     82.33 o 
   1  13  10      140.79      107.77     43.78 o 
   2  13  10       12.87       34.88     26.22 o 
   3  13  10        2.99        6.38     46.08 o 
   4  13  10       58.04       53.59     17.95 o 
   5  13  10      207.95      191.71     35.09 o 
   6  13  10      150.55      133.16     30.04 o 
  -7  14  10      130.39      175.21     52.82 o 
  -6  14  10      509.31      488.37     99.20 o 
  -5  14  10      719.08      842.69     87.34 o 
  -4  14  10       53.39       43.10     33.87 o 
  -3  14  10     1015.93     1029.05     94.29 o 
  -2  14  10       33.00       12.53     25.36 o 
  -1  14  10      975.38     1112.47    130.79 o 
   0  14  10     2116.10     2363.42    192.30 o 
   1  14  10      129.11      215.45     58.39 o 
   2  14  10       29.61       22.24     28.82 o 
   3  14  10      627.20      609.28     60.53 o 
   4  14  10      404.27      398.84     50.35 o 
   5  14  10      265.34      231.38     38.43 o 
   6  14  10      319.29      345.47     48.61 o 
  -6  15  10      179.44      202.43     49.96 o 
  -5  15  10       90.29      113.38     42.44 o 
  -4  15  10      987.78     1096.12    152.17 o 
  -3  15  10     1227.86     1453.50    167.87 o 
  -2  15  10        8.29       28.55     40.64 o 
  -1  15  10      885.91     1043.68    130.07 o 
   0  15  10     2303.96     2508.42    200.90 o 
   1  15  10       10.68        0.00     44.95 o 
   2  15  10      105.07      115.37     40.72 o 
   3  15  10       22.60       39.33     25.93 o 
   4  15  10       48.23       59.97     27.33 o 
   5  15  10      120.60      140.15     32.45 o 
  -5  16  10       63.81       51.15     39.12 o 
  -4  16  10      231.69      225.45     77.58 o 
  -3  16  10      536.01      675.95    120.75 o 
  -2  16  10        2.29       22.41     31.67 o 
  -1  16  10       62.68       84.67     45.92 o 
   0  16  10      109.43      172.99     59.25 o 
   1  16  10      223.84      349.53     76.83 o 
   2  16  10       58.67      167.88     59.40 o 
   3  16  10      320.70      372.43     71.23 o 
   4  16  10      157.32      100.91     37.32 o 
  -4  17  10      896.66     1039.18    154.52 o 
  -3  17  10       92.57       88.31     51.72 o 
  -2  17  10      716.33      854.84    134.79 o 
  -1  17  10       71.73       68.01     41.73 o 
   0  17  10      418.15      498.80     90.01 o 
   1  17  10      570.91      659.82    108.28 o 
   2  17  10      241.06      289.09     68.63 o 
   3  17  10       54.20       79.17     28.06 o 
  -2  18  10      493.78      457.23    104.16 o 
  -1  18  10      542.32      619.24    115.32 o 
   0  18  10     1004.77     1163.09    146.55 o 
   1  18  10     2338.15     2483.18    207.52 o 
  -9   0  11        6.12       39.85     19.97 o 
  -7   0  11      372.16      400.65     55.48 o 
  -5   0  11     1257.06     1227.17     87.65 o 
  -3   0  11      352.89      279.64     57.64 o 
  -1   0  11      633.53      537.13     73.38 o 
   1   0  11     1460.75     1335.17    118.27 o 
   3   0  11     3503.24     3444.28    195.34 o 
   5   0  11       38.45       23.70     26.87 o 
   7   0  11     1234.43     1271.66    154.84 o 
  -9   1  11       19.05       24.59     16.78 o 
  -8   1  11      859.43      920.08     61.22 o 
  -7   1  11      223.48      255.56     30.88 o 
  -6   1  11     2249.71     2202.11     86.86 o 
  -5   1  11        0.12        0.00     26.55 o 
  -4   1  11      233.52      255.91     40.40 o 
  -3   1  11       89.09       52.65     18.05 o 
  -2   1  11     1593.03     1472.27     91.35 o 
  -1   1  11      367.44      341.16     44.34 o 
   0   1  11     2544.42     2414.45    115.23 o 
   1   1  11        3.18       15.47     27.20 o 
   2   1  11      578.69      562.47     52.57 o 
   3   1  11      312.99      229.73     46.76 o 
   4   1  11       29.55       27.87     16.32 o 
   5   1  11       26.15       12.93     33.81 o 
   6   1  11      637.99      665.48     54.68 o 
   7   1  11      273.43      449.03     68.11 o 
   8   1  11      528.31      572.99     76.43 o 
  -9   2  11       49.81       23.60     19.33 o 
  -8   2  11      118.60       79.87     23.60 o 
  -7   2  11      486.39      507.81     47.97 o 
  -6   2  11     1435.16     1333.66     76.63 o 
  -5   2  11      685.37      612.93     59.44 o 
  -4   2  11      479.82      459.33     55.45 o 
  -3   2  11      244.76      256.28     40.38 o 
  -2   2  11     1612.67     1540.19     97.71 o 
  -1   2  11      898.67      694.58     61.94 o 
   0   2  11       10.06        0.00     18.24 o 
   1   2  11     3112.52     3025.21    128.03 o 
   2   2  11        0.64        0.00     40.08 o 
   3   2  11       12.87        4.61     23.00 o 
   4   2  11       21.87       28.43     26.70 o 
   5   2  11     2204.12     2245.56    117.28 o 
   6   2  11        0.26        0.00     15.80 o 
   7   2  11     1649.77     1891.03    187.74 o 
   8   2  11      111.79      254.85     56.02 o 
  -9   3  11        0.33        0.00     16.38 o 
  -8   3  11     3115.46     3071.66    129.37 o 
  -7   3  11        2.77        0.00     26.28 o 
  -6   3  11     1955.06     2178.74     99.31 o 
  -5   3  11     2757.84     2657.59    126.84 o 
  -4   3  11       18.02        1.63     32.20 o 
  -3   3  11      253.24      280.05     63.72 o 
  -2   3  11       10.41        0.00     21.83 o 
  -1   3  11      783.82      781.00     69.20 o 
   0   3  11      733.74      774.51     64.80 o 
   1   3  11      478.71      484.18     52.58 o 
   2   3  11     2321.18     2209.15    109.75 o 
   3   3  11        5.49        0.74     40.80 o 
   4   3  11     1203.39     1239.46     83.75 o 
   5   3  11      546.34      733.32     56.29 o 
   6   3  11      687.14      796.87     59.28 o 
   7   3  11      176.35      198.60     64.90 o 
   8   3  11      478.11      408.69     64.62 o 
  -9   4  11      435.33      495.17     55.03 o 
  -8   4  11       57.75       51.14     25.05 o 
  -7   4  11        2.45        0.00     22.24 o 
  -6   4  11      181.20      173.83     34.71 o 
  -5   4  11      227.98      261.33     38.34 o 
  -4   4  11      156.52      150.05     49.64 o 
  -3   4  11     1968.87     1914.71    154.74 o 
  -2   4  11     1092.57      900.73    103.56 o 
  -1   4  11     4766.56     4663.31    289.67 o 
   0   4  11       29.26        1.91     26.55 o 
   1   4  11     1908.17     1874.66    101.95 o 
   2   4  11     1489.76     1428.11     88.92 o 
   3   4  11     3557.44     3535.84    143.60 o 
   4   4  11      658.63      740.38     76.62 o 
   5   4  11      462.75      492.41     46.42 o 
   6   4  11       30.49       32.01     18.38 o 
   7   4  11      928.25     1066.07    137.14 o 
   8   4  11        0.38        0.00     20.14 o 
  -9   5  11      152.94      168.68     34.27 o 
  -8   5  11      449.31      541.02     55.23 o 
  -7   5  11      267.16      326.90     41.45 o 
  -6   5  11      996.89     1059.96     82.49 o 
  -5   5  11        1.90        5.44     19.85 o 
  -4   5  11     1752.73     1782.25    151.23 o 
  -3   5  11      184.69      213.41     53.98 o 
  -2   5  11      920.57      803.95     96.39 o 
  -1   5  11       71.49       95.84     27.38 o 
   0   5  11      981.06      981.03     78.14 o 
   1   5  11     1627.32     1558.66     95.20 o 
   2   5  11      555.34      545.50     57.13 o 
   3   5  11        1.30        7.79     28.15 o 
   4   5  11     1964.08     2099.93     91.96 o 
   5   5  11      381.52      420.80     42.76 o 
   6   5  11      324.52      346.80     48.61 o 
   7   5  11       79.45       62.76     44.22 o 
   8   5  11      241.06      250.33     70.23 o 
  -9   6  11       65.49       32.11     60.73 o 
  -8   6  11      329.50      401.83     48.89 o 
  -7   6  11     1250.53     1388.53    153.76 o 
  -6   6  11       26.70       27.29     37.60 o 
  -5   6  11      943.14      992.58    119.28 o 
  -4   6  11      284.76      340.22     74.18 o 
  -3   6  11       93.33       97.18     39.75 o 
  -2   6  11       28.38        7.70     21.07 o 
  -1   6  11      198.13      124.51     41.53 o 
   0   6  11        6.12       19.73     31.64 o 
   1   6  11     1811.01     2021.74    109.92 o 
   2   6  11     1332.96     1318.27     86.03 o 
   3   6  11     1511.42     1389.31     72.78 o 
   4   6  11      636.94      668.70     53.71 o 
   5   6  11      582.85      663.82     67.60 o 
   6   6  11      560.38      545.54     91.06 o 
   7   6  11      471.66      501.10     91.84 o 
   8   6  11      197.16      156.07     63.18 o 
  -8   7  11     1154.84     1332.21    107.37 o 
  -7   7  11      875.85      877.82    120.40 o 
  -6   7  11      738.06      855.18    111.27 o 
  -5   7  11      393.78      382.45     72.24 o 
  -4   7  11     5043.17     4522.31    256.94 o 
  -3   7  11     2122.67     2009.72    164.18 o 
  -2   7  11      438.06      448.69     73.04 o 
  -1   7  11     1368.22     1113.01    116.64 o 
   0   7  11     1230.75     1213.05    120.86 o 
   1   7  11      678.77      667.62     63.53 o 
   2   7  11      122.04      107.61     24.48 o 
   3   7  11      261.81      302.14     34.16 o 
   4   7  11      660.31      725.59     54.84 o 
   5   7  11      483.41      400.99     49.72 o 
   6   7  11      240.55      232.41     35.93 o 
   7   7  11       15.51        7.13     27.31 o 
  -8   8  11      743.54      802.09    123.08 o 
  -7   8  11      221.95      246.09     68.21 o 
  -6   8  11       52.80        8.96     27.14 o 
  -5   8  11      536.14      563.75     89.75 o 
  -4   8  11      328.12      326.38     73.66 o 
  -3   8  11      195.39      166.96     50.35 o 
  -2   8  11        5.27        7.33     22.20 o 
  -1   8  11      261.58      256.08     54.38 o 
   0   8  11     2292.48     2233.85    169.42 o 
   1   8  11      204.69      191.80     32.74 o 
   2   8  11        1.63        0.00     14.84 o 
   3   8  11      364.54      385.10     38.76 o 
   4   8  11       39.85       13.69     20.53 o 
   5   8  11        7.63        3.96     14.20 o 
   6   8  11      164.90      171.06     33.92 o 
   7   8  11      297.22      222.73     59.28 o 
  -8   9  11     1545.64     1758.53    186.42 o 
  -7   9  11      855.54      669.64    104.70 o 
  -6   9  11      979.23      891.56    122.47 o 
  -5   9  11        3.24        0.00     29.04 o 
  -4   9  11     1280.07     1300.03    137.01 o 
  -3   9  11      182.52      155.62     50.37 o 
  -2   9  11     1303.03     1214.48    128.04 o 
  -1   9  11      165.44      133.52     42.87 o 
   0   9  11     2657.14     2593.58    117.80 o 
   1   9  11       67.97       56.02     21.03 o 
   2   9  11      373.05      384.91     47.29 o 
   3   9  11     1669.86     1787.74     86.88 o 
   4   9  11      609.45      693.86     92.79 o 
   5   9  11       66.51       42.88     17.31 o 
   6   9  11       62.29       83.89     29.51 o 
   7   9  11      342.61      433.77     90.45 o 
  -7  10  11     1037.50     1158.39    144.06 o 
  -6  10  11      319.88      352.86     77.91 o 
  -5  10  11      125.86      130.13     43.03 o 
  -4  10  11       79.42       59.13     31.47 o 
  -3  10  11      444.08      339.71     71.39 o 
  -2  10  11       18.92        0.00     33.17 o 
  -1  10  11     2932.67     2768.71    197.54 o 
   0  10  11       29.76       85.17     36.97 o 
   1  10  11      667.52      693.64     61.93 o 
   2  10  11      262.37      249.53     39.02 o 
   3  10  11      986.43      969.49     74.88 o 
   4  10  11       91.94       82.96     18.95 o 
   5  10  11      317.31      352.86     49.20 o 
   6  10  11       59.44       75.71     23.09 o 
  -7  11  11     1213.36     1299.50    151.80 o 
  -6  11  11      952.36     1022.09    136.74 o 
  -5  11  11      411.90      524.02     95.29 o 
  -4  11  11      562.71      496.60     86.94 o 
  -3  11  11       30.72        0.00     27.18 o 
  -2  11  11     1069.51     1031.26    122.68 o 
  -1  11  11      261.24      273.98     64.63 o 
   0  11  11     1847.04     1667.19    155.99 o 
   1  11  11       47.30       38.64     21.40 o 
   2  11  11      615.05      675.15     81.51 o 
   3  11  11      179.10      188.62     30.51 o 
   4  11  11        4.40        3.33     11.44 o 
   5  11  11      653.00      667.77     66.44 o 
   6  11  11       18.44       35.38     23.10 o 
  -7  12  11        6.33        0.66     30.99 o 
  -6  12  11        5.10        3.16     38.47 o 
  -5  12  11      495.46      510.10     94.03 o 
  -4  12  11      490.78      518.99     95.46 o 
  -3  12  11      369.44      419.83     78.58 o 
  -2  12  11      233.81      331.06     81.20 o 
  -1  12  11      740.36      675.39    104.63 o 
   0  12  11     2410.21     2448.42    192.91 o 
   1  12  11      798.28      782.14    101.73 o 
   2  12  11      302.09      372.05     47.10 o 
   3  12  11     3316.86     3404.59    147.62 o 
   4  12  11      353.65      379.71     40.51 o 
   5  12  11        3.52        0.00     16.89 o 
  -6  13  11      346.63      363.29     60.82 o 
  -5  13  11      160.43      155.23     65.12 o 
  -4  13  11     1937.67     2208.93    224.49 o 
  -3  13  11      442.26      457.37     64.27 o 
  -2  13  11      248.04      277.27     49.69 o 
  -1  13  11      728.63      682.85     74.96 o 
   0  13  11     1086.08     1052.27    128.24 o 
   1  13  11     1310.58     1225.08    132.54 o 
   2  13  11       86.70      100.66     44.16 o 
   3  13  11     1204.88     1346.67     93.59 o 
   4  13  11      231.58      251.55     53.19 o 
   5  13  11       21.33       16.17     35.66 o 
  -5  14  11       32.98       35.31     27.44 o 
  -4  14  11      100.25       64.18     35.34 o 
  -3  14  11       78.49       45.82     34.09 o 
  -2  14  11      613.46      544.39     70.48 o 
  -1  14  11     1770.93     2017.55    181.12 o 
   0  14  11     1579.64     1920.22    171.38 o 
   1  14  11        2.61        0.00     47.62 o 
   2  14  11      347.38      421.98     85.45 o 
   3  14  11      237.42      305.88     67.41 o 
   4  14  11      157.71      117.99     43.07 o 
  -4  15  11      185.67      197.97     47.60 o 
  -3  15  11      120.08      222.80     68.07 o 
  -2  15  11       45.40       37.54     39.89 o 
  -1  15  11      259.23      185.34     62.47 o 
   0  15  11      249.74      267.45     68.26 o 
   1  15  11      499.41      635.11    100.99 o 
   2  15  11      640.44      787.66    111.94 o 
   3  15  11      835.16      940.65    116.11 o 
  -3  16  11       83.94      124.58     63.03 o 
  -2  16  11      214.02      348.02     85.13 o 
  -1  16  11      344.27      271.41     68.57 o 
   0  16  11      573.28      656.59    111.93 o 
   1  16  11       42.57        0.00     40.91 o 
   2  16  11      313.63      392.98     85.18 o 
  -1  17  11      811.85     1097.91    147.30 o 
   0  17  11      314.66      231.32     68.34 o 
  -8   0  12      692.09      739.16     96.79 o 
  -6   0  12        4.60        0.00     27.36 o 
  -4   0  12      797.55      708.41     97.24 o 
  -2   0  12      353.64      364.06     65.98 o 
   0   0  12      393.42      316.77     61.32 o 
   2   0  12      356.10      305.54     56.32 o 
   4   0  12     3674.82     3724.04    218.65 o 
   6   0  12       78.25       58.78     28.98 o 
  -8   1  12      174.23      198.14     30.42 o 
  -7   1  12       19.55       30.71     15.51 o 
  -6   1  12      515.71      435.29     45.71 o 
  -5   1  12     2499.53     2500.32    139.27 o 
  -4   1  12      503.63      550.96     63.46 o 
  -3   1  12     4661.47     4368.22    177.73 o 
  -2   1  12      129.57      117.66     52.48 o 
  -1   1  12      324.32      299.73     49.36 o 
   0   1  12        3.28        0.00     14.00 o 
   1   1  12     1502.58     1440.81    124.98 o 
   2   1  12      190.17      180.05     31.19 o 
   3   1  12      638.87      627.25     58.96 o 
   4   1  12        0.76        2.93     16.43 o 
   5   1  12       11.62       22.10     17.80 o 
   6   1  12       65.57       54.01     24.74 o 
   7   1  12      251.79      290.95     54.99 o 
  -8   2  12       14.31       25.89     18.09 o 
  -7   2  12       23.44       24.26     13.15 o 
  -6   2  12        4.19        0.00     14.14 o 
  -5   2  12      304.99      378.71     61.58 o 
  -4   2  12      130.48      132.24     34.19 o 
  -3   2  12       27.60       43.90    117.87 o 
  -2   2  12     2480.25     2309.57    123.79 o 
  -1   2  12        5.73        0.19     31.18 o 
   0   2  12      391.11      384.41     47.84 o 
   1   2  12      667.64      625.81     59.85 o 
   2   2  12      834.03      872.51     69.88 o 
   3   2  12       15.37       12.65     17.21 o 
   4   2  12      919.71      910.84     92.75 o 
   5   2  12       32.19       42.40     19.86 o 
   6   2  12       82.69      128.42     26.39 o 
   7   2  12       11.17        0.00     36.66 o 
  -8   3  12       26.10       37.44     38.17 o 
  -7   3  12       71.39       87.34     23.27 o 
  -6   3  12       15.31        0.00     24.55 o 
  -5   3  12     5270.30     4992.36    285.11 o 
  -4   3  12        0.33        6.71     35.82 o 
  -3   3  12     1265.66     1304.43     98.40 o 
  -2   3  12      349.40      390.84     53.24 o 
  -1   3  12      370.52      361.17     46.04 o 
   0   3  12      468.74      445.21     51.14 o 
   1   3  12       18.89       27.21     17.49 o 
   2   3  12      370.14      357.24     49.76 o 
   3   3  12      129.80      142.83     29.35 o 
   4   3  12     1115.02     1217.27     86.96 o 
   5   3  12      398.64      445.90     58.12 o 
   6   3  12       72.89       46.40     15.77 o 
   7   3  12     1049.74     1016.22    135.29 o 
  -8   4  12       12.55       51.06     26.38 o 
  -7   4  12        5.05       76.75     50.13 o 
  -6   4  12       76.65      101.76     55.26 o 
  -5   4  12       21.71       20.16     25.29 o 
  -4   4  12     1373.71     1393.87    139.97 o 
  -3   4  12      344.24      304.52     47.03 o 
  -2   4  12       38.94       50.72     23.98 o 
  -1   4  12       99.61       68.69     24.78 o 
   0   4  12       85.29       52.26     18.38 o 
   1   4  12        5.01        0.00     17.84 o 
   2   4  12     2871.31     2879.41    135.00 o 
   3   4  12       14.12       40.94     22.06 o 
   4   4  12     3644.52     3902.00    158.98 o 
   5   4  12      486.99      533.85     50.12 o 
   6   4  12      430.62      413.35     77.61 o 
   7   4  12      170.80      171.71     59.83 o 
  -8   5  12       36.70       45.98     31.66 o 
  -7   5  12     1167.87     1238.73    151.58 o 
  -6   5  12      275.55      336.53     70.72 o 
  -5   5  12      854.37      868.42    113.88 o 
  -4   5  12      297.22      213.13     57.29 o 
  -3   5  12     1542.92     1393.89    137.42 o 
  -2   5  12     2520.46     2037.03    161.54 o 
  -1   5  12      785.33      759.55     82.58 o 
   0   5  12      143.53      121.18     29.39 o 
   1   5  12      166.41      171.20     34.53 o 
   2   5  12      316.16      360.62     49.21 o 
   3   5  12      812.48      766.94    101.08 o 
   4   5  12      723.92      734.83     59.28 o 
   5   5  12      551.96      591.95     53.38 o 
   6   5  12       25.21        1.61     25.94 o 
   7   5  12     1233.47     1353.84    152.63 o 
  -8   6  12      339.60      341.41     83.63 o 
  -7   6  12       10.52       97.82     55.33 o 
  -6   6  12      747.08      691.76    101.97 o 
  -5   6  12      285.03      198.27     54.99 o 
  -4   6  12       99.16       81.63     24.10 o 
  -3   6  12      193.21      147.26     48.08 o 
  -2   6  12     1691.97     1550.33    143.29 o 
  -1   6  12       30.35        0.00     24.39 o 
   0   6  12      575.22      557.74     59.68 o 
   1   6  12       42.63       44.20     19.90 o 
   2   6  12       81.01       46.96     22.11 o 
   3   6  12      309.86      298.70     36.47 o 
   4   6  12     1280.61     1308.29     76.43 o 
   5   6  12      883.73      929.87     80.58 o 
   6   6  12     1205.86     1397.49    148.90 o 
  -7   7  12      495.84      540.74     97.97 o 
  -6   7  12      767.47      795.51    115.36 o 
  -5   7  12     2450.95     2367.84    191.77 o 
  -4   7  12        8.51       51.81     35.25 o 
  -3   7  12      158.83      139.76     47.84 o 
  -2   7  12       98.57       75.33     36.76 o 
  -1   7  12     5508.02     5061.35    269.69 o 
   0   7  12     2488.54     2541.17    132.38 o 
   1   7  12      272.65      278.99     43.30 o 
   2   7  12      259.86      300.41     34.90 o 
   3   7  12      836.37      911.32     62.60 o 
   4   7  12      108.87      116.28     26.06 o 
   5   7  12      803.01      921.38     78.48 o 
   6   7  12        6.34       61.21     41.12 o 
  -7   8  12      299.70      376.02     85.72 o 
  -6   8  12      189.16      148.08     55.88 o 
  -5   8  12      305.51      249.74     65.36 o 
  -4   8  12     2708.40     2446.44    195.55 o 
  -3   8  12        1.59        6.53     37.05 o 
  -2   8  12      123.68      136.37     46.40 o 
  -1   8  12       43.70        0.00     28.42 o 
   0   8  12       71.45       48.28     34.82 o 
   1   8  12       40.14       54.22     18.29 o 
   2   8  12       32.60        0.00     17.32 o 
   3   8  12       90.92      109.22     22.11 o 
   4   8  12     1269.21     1297.23     76.44 o 
   5   8  12      273.65      329.17     70.52 o 
   6   8  12      392.30      409.94     83.13 o 
  -7   9  12      530.49      523.90    101.32 o 
  -6   9  12     1034.95     1083.51    138.53 o 
  -5   9  12     1755.46     1719.84    168.28 o 
  -4   9  12      182.66      105.52     46.73 o 
  -3   9  12       24.33        0.00     43.92 o 
  -2   9  12       73.71      113.91     45.26 o 
  -1   9  12     1241.10     1105.90    124.36 o 
   0   9  12      334.38      355.11     43.91 o 
   1   9  12     1883.01     2057.31    112.17 o 
   2   9  12       14.27       31.21     13.81 o 
   3   9  12      560.66      493.14     47.63 o 
   4   9  12      237.57      275.05     43.94 o 
   5   9  12       25.06       18.15     18.61 o 
   6   9  12      131.24      117.79     45.11 o 
  -6  10  12      236.53      337.16     80.71 o 
  -5  10  12      191.12      129.87     51.00 o 
  -4  10  12      190.60      144.49     49.26 o 
  -3  10  12      205.06      165.27     51.07 o 
  -2  10  12      290.91      241.25     59.89 o 
  -1  10  12      105.18       77.34     32.62 o 
   0  10  12       55.59       31.19     26.58 o 
   1  10  12     2928.52     2931.14    136.98 o 
   2  10  12     1164.67     1248.27     73.02 o 
   3  10  12     1832.87     1706.11    205.19 o 
   4  10  12      176.22      207.92     45.77 o 
   5  10  12      516.78      458.92     54.92 o 
  -6  11  12      119.51      138.86     59.76 o 
  -5  11  12     1500.20     1479.66    163.33 o 
  -4  11  12      576.61      614.62    104.56 o 
  -3  11  12       17.60       15.63     31.27 o 
  -2  11  12      107.32      105.20     48.40 o 
  -1  11  12     1170.96     1199.69    136.71 o 
   0  11  12      298.44      256.18     64.59 o 
   1  11  12       80.91       26.34     28.45 o 
   2  11  12       18.80       49.89     19.66 o 
   3  11  12     1859.18     1793.56     89.00 o 
   4  11  12     2024.34     2075.62     96.30 o 
   5  11  12      455.70      557.32     63.50 o 
  -5  12  12      389.86      296.58     69.20 o 
  -4  12  12        6.77       21.21     25.45 o 
  -3  12  12       50.14       40.91     34.76 o 
  -2  12  12      340.40      312.72     72.95 o 
  -1  12  12      304.26      363.73     80.23 o 
   0  12  12       23.58       80.02     42.94 o 
   1  12  12      367.44      421.21     57.41 o 
   2  12  12      537.08      550.03     86.02 o 
   3  12  12      123.95      187.13     38.83 o 
   4  12  12     1266.24     1218.07     91.61 o 
  -4  13  12       64.92       71.99     45.98 o 
  -3  13  12       27.55       14.21     27.02 o 
  -2  13  12      595.42      574.14     97.17 o 
  -1  13  12     1198.27     1242.19    104.85 o 
   0  13  12      295.34      380.03     59.06 o 
   1  13  12      653.61      751.99    107.38 o 
   2  13  12      161.55      209.33     61.59 o 
   3  13  12      813.72      925.17    102.13 o 
  -3  14  12       77.44      100.10     33.06 o 
  -2  14  12      211.54      131.53     36.74 o 
  -1  14  12     1338.27     1469.14    127.53 o 
   0  14  12      559.42      753.01    111.98 o 
   1  14  12      135.98      238.04     65.02 o 
   2  14  12      553.17      530.77     89.25 o 
  -2  15  12      254.29      304.45     79.16 o 
  -1  15  12     1184.68     1455.40    162.97 o 
   0  15  12        6.11       24.80     34.96 o 
  -7   0  13      499.31      520.81     98.24 o 
  -5   0  13        2.79        0.00     44.00 o 
  -3   0  13     3074.23     2960.43    210.28 o 
  -1   0  13       52.72        8.80     36.53 o 
   1   0  13      603.64      546.76     81.37 o 
   3   0  13      646.91      629.59     88.70 o 
   5   0  13     1144.78     1099.45    124.38 o 
  -7   1  13      133.75      197.87     50.80 o 
  -6   1  13       84.41      181.79     67.39 o 
  -5   1  13      414.50      396.06     55.53 o 
  -4   1  13     1423.96     1486.65    107.95 o 
  -3   1  13       22.59       43.19     24.95 o 
  -2   1  13      906.38      896.05     78.67 o 
  -1   1  13       20.43       24.76     20.07 o 
   0   1  13     2911.35     2720.80    134.58 o 
   1   1  13        0.57       31.70     21.58 o 
   2   1  13      489.67      483.35     53.06 o 
   3   1  13       57.38       13.19     22.04 o 
   4   1  13     1357.58     1389.42     96.28 o 
   5   1  13      725.10      684.85     70.39 o 
   6   1  13      106.35      127.79     25.83 o 
  -7   2  13      578.16      631.81     79.58 o 
  -6   2  13      902.06      870.60     90.48 o 
  -5   2  13      596.01      621.92     75.21 o 
  -4   2  13      329.70      375.21     59.88 o 
  -3   2  13      421.00      303.35     44.69 o 
  -2   2  13        1.44        0.00     28.12 o 
  -1   2  13       36.68        4.14     17.15 o 
   0   2  13       77.20       79.24     26.35 o 
   1   2  13     1439.04     1450.16     96.29 o 
   2   2  13      134.84      118.98     29.33 o 
   3   2  13      422.31      328.05     50.32 o 
   4   2  13      297.36      266.69     42.93 o 
   5   2  13      524.03      549.03     62.92 o 
   6   2  13       22.06       11.54     18.20 o 
  -7   3  13     1131.86      992.91     99.99 o 
  -6   3  13     2535.77     2756.15    160.69 o 
  -5   3  13      441.40      426.53     62.20 o 
  -4   3  13     1810.50     1839.51    121.72 o 
  -3   3  13       94.30       83.34     27.76 o 
  -2   3  13     1721.38     1658.84    107.32 o 
  -1   3  13        3.97        0.00     20.14 o 
   0   3  13     1142.64     1139.99     84.72 o 
   1   3  13      936.19      802.40     84.09 o 
   2   3  13      424.24      461.37     59.14 o 
   3   3  13       42.59       58.14     26.59 o 
   4   3  13      462.18      468.48     62.09 o 
   5   3  13       32.80       14.04     13.49 o 
   6   3  13      121.34       82.06     26.92 o 
  -7   4  13      255.62      266.38     78.80 o 
  -6   4  13       37.22       18.50     42.22 o 
  -5   4  13       43.08       57.60     28.40 o 
  -4   4  13      156.80      166.02     41.67 o 
  -3   4  13      434.67      424.26     55.26 o 
  -2   4  13      247.10      237.38     42.92 o 
  -1   4  13       55.25       47.49     17.92 o 
   0   4  13      451.94      471.55     55.81 o 
   1   4  13      156.12      145.81     42.48 o 
   2   4  13      205.79      139.17     28.16 o 
   3   4  13      839.59      838.62     74.81 o 
   4   4  13       81.55       93.50     32.23 o 
   5   4  13      113.54       64.86     21.55 o 
   6   4  13      143.57      155.24     52.88 o 
  -7   5  13      954.93     1086.24    145.65 o 
  -6   5  13      877.87      889.33    123.23 o 
  -5   5  13      296.58      243.99     67.50 o 
  -4   5  13      723.08      833.38    116.18 o 
  -3   5  13      686.68      654.17     83.08 o 
  -2   5  13     1010.18     1023.88    203.07 o 
  -1   5  13      435.32      348.94     47.93 o 
   0   5  13     1238.62     1156.29     88.24 o 
   1   5  13     2627.24     2512.84    132.78 o 
   2   5  13      149.43      140.47     35.02 o 
   3   5  13       45.60       54.16     24.49 o 
   4   5  13       41.21       30.78     18.87 o 
   5   5  13      189.43      164.36     28.19 o 
  -6   6  13        0.20        0.00     32.07 o 
  -5   6  13      191.78      229.59     61.67 o 
  -4   6  13       56.21       57.05     39.17 o 
  -3   6  13      756.74      681.21     99.42 o 
  -2   6  13      119.70      130.05     39.52 o 
  -1   6  13      582.70      528.34     62.38 o 
   0   6  13       63.75      102.56     30.81 o 
   1   6  13      216.39      305.29     48.67 o 
   2   6  13     2600.75     2483.82    132.35 o 
   3   6  13      144.41      152.42     27.01 o 
   4   6  13       16.12       29.76     18.03 o 
   5   6  13      228.62      184.41     29.61 o 
  -6   7  13     1770.54     1821.43    181.69 o 
  -5   7  13      790.82      817.53    118.23 o 
  -4   7  13      379.73      511.64     93.59 o 
  -3   7  13       18.36        0.00     27.04 o 
  -2   7  13     1849.48     1930.06    168.27 o 
  -1   7  13      517.04      430.88     59.35 o 
   0   7  13      132.90       86.57     34.76 o 
   1   7  13      338.90      296.17     49.57 o 
   2   7  13      965.27      907.45     65.69 o 
   3   7  13     1785.33     1891.58    130.22 o 
   4   7  13        3.88        0.00     17.84 o 
   5   7  13       57.65       57.68     30.20 o 
  -6   8  13      311.77      261.50     72.79 o 
  -5   8  13       86.19      108.62     46.56 o 
  -4   8  13      415.44      361.11     86.00 o 
  -3   8  13      548.34      472.63     88.67 o 
  -2   8  13        3.88        0.00     28.88 o 
  -1   8  13     1683.55     1549.51    152.55 o 
   0   8  13     1049.27     1057.50     89.86 o 
   1   8  13      580.09      519.09     47.15 o 
   2   8  13       31.91       11.53     12.90 o 
   3   8  13       98.46       67.85     21.69 o 
   4   8  13      205.69      194.75     31.01 o 
  -5   9  13        5.87       21.08     27.54 o 
  -4   9  13     1370.18     1408.32    153.79 o 
  -3   9  13      172.04      121.57     48.96 o 
  -2   9  13      485.51      423.00     83.71 o 
  -1   9  13      670.93      630.03    100.28 o 
   0   9  13     1091.73     1073.60    127.41 o 
   1   9  13       15.36        7.54     15.81 o 
   2   9  13       13.44       11.59     19.07 o 
   3   9  13      224.57      256.41     46.29 o 
   4   9  13     1125.49     1234.35     94.21 o 
  -5  10  13       65.34       30.22     34.68 o 
  -4  10  13     1044.02      981.17    132.98 o 
  -3  10  13        2.73       33.63     34.23 o 
  -2  10  13      161.85      174.67     55.86 o 
  -1  10  13      136.58      103.37     41.78 o 
   0  10  13     1196.37     1183.04    138.43 o 
   1  10  13      967.54     1055.11    127.84 o 
   2  10  13        1.39        5.23     19.10 o 
   3  10  13      318.28      256.66     43.93 o 
  -4  11  13      323.16      286.59     74.16 o 
  -3  11  13       35.21       13.35     26.45 o 
  -2  11  13      700.19      730.29    112.22 o 
  -1  11  13      737.58      631.87     99.77 o 
   0  11  13      268.16      234.18     65.02 o 
   1  11  13      198.45      179.28     51.74 o 
   2  11  13       24.55        3.32     26.30 o 
   3  11  13      141.83      140.98     34.36 o 
  -3  12  13      165.01      148.99     62.39 o 
  -2  12  13      696.91      755.16    118.44 o 
  -1  12  13      108.99      155.95     55.29 o 
   0  12  13      237.16      170.43     55.26 o 
   1  12  13      134.83      121.00     51.04 o 
   2  12  13      413.06      481.11     62.01 o 
  -1  13  13      935.35      729.88    113.95 o 
  -6   0  14      600.86      639.72    113.75 o 
  -4   0  14      987.07     1017.44    131.10 o 
  -2   0  14      382.82      458.95     82.34 o 
   0   0  14      898.61      803.56    106.72 o 
   2   0  14      443.55      398.87     71.72 o 
   4   0  14      941.65     1106.46    128.80 o 
  -6   1  14      434.93      454.95     64.79 o 
  -5   1  14     1379.73     1606.85    122.25 o 
  -4   1  14        0.39        0.00     25.78 o 
  -3   1  14     1228.11     1312.67    102.18 o 
  -2   1  14      123.88      173.62     38.20 o 
  -1   1  14      432.59      476.94     57.50 o 
   0   1  14      436.30      383.27     51.83 o 
   1   1  14      507.76      443.60     78.92 o 
   2   1  14       42.84        2.55     16.62 o 
   3   1  14     1820.69     1724.23    111.16 o 
   4   1  14       10.26       22.54     18.40 o 
  -5   2  14       11.66       22.53     30.20 o 
  -4   2  14       24.87       62.38     25.83 o 
  -3   2  14      142.83      151.21     49.62 o 
  -2   2  14      100.15       48.87     65.05 o 
  -1   2  14       74.54       93.09     29.06 o 
   0   2  14      523.68      526.22     60.14 o 
   1   2  14        0.09        0.00     19.91 o 
   2   2  14      185.09      181.95     36.18 o 
   3   2  14      152.55      163.75     43.17 o 
   4   2  14      117.37      101.44     29.37 o 
  -5   3  14      343.98      481.79     67.40 o 
  -4   3  14      316.76      346.05     58.19 o 
  -3   3  14     2089.96     2041.42    130.58 o 
  -2   3  14       65.03       38.56     20.76 o 
  -1   3  14      273.76      286.35     56.64 o 
   0   3  14       88.68       79.60     25.56 o 
   1   3  14     1042.07      998.70     83.95 o 
   2   3  14      779.58      753.62     71.81 o 
   3   3  14     2011.21     1869.94    115.87 o 
   4   3  14       11.14       31.54     18.63 o 
  -5   4  14       64.20       41.07     27.04 o 
  -4   4  14      424.86      493.13     80.40 o 
  -3   4  14        0.82       16.09     21.29 o 
  -2   4  14       71.02       65.61     24.27 o 
  -1   4  14        2.47        8.04     24.52 o 
   0   4  14       37.41        0.00     18.01 o 
   1   4  14        1.34        0.00     17.11 o 
   2   4  14     1194.37     1011.66     85.26 o 
   3   4  14        6.16        0.65     18.01 o 
   4   4  14      260.26      313.04     49.07 o 
  -5   5  14     1518.68     1549.17    164.98 o 
  -4   5  14     1000.55      970.86    168.98 o 
  -3   5  14      470.94      579.23     73.96 o 
  -2   5  14      588.00      553.05     90.77 o 
  -1   5  14      181.67      192.48     41.14 o 
   0   5  14       95.42       74.84     47.25 o 
   1   5  14     1006.09     1151.32     92.89 o 
   2   5  14       31.17       48.76     27.63 o 
   3   5  14      574.67      519.38     61.79 o 
   4   5  14      872.06      959.59     68.98 o 
  -5   6  14        7.42        0.00     23.78 o 
  -4   6  14      120.35      124.89     42.83 o 
  -3   6  14      176.15      184.34     43.09 o 
  -2   6  14      289.54      329.85     55.46 o 
  -1   6  14        9.50       33.54     24.87 o 
   0   6  14      580.67      589.87     69.04 o 
   1   6  14      470.99      477.61     61.80 o 
   2   6  14     1484.67     1672.08    163.03 o 
   3   6  14      546.80      511.53     51.22 o 
  -4   7  14        7.25        0.00     39.75 o 
  -3   7  14     1058.93     1220.94    112.78 o 
  -2   7  14      213.64      253.67     47.10 o 
  -1   7  14      314.85      340.47     54.57 o 
   0   7  14      704.66      621.76     72.02 o 
   1   7  14     1184.06     1212.81    110.18 o 
   2   7  14       88.19      123.36     39.66 o 
   3   7  14       45.62       24.26     15.90 o 
  -3   8  14      333.39      353.04     73.62 o 
  -2   8  14      416.35      483.99     65.68 o 
  -1   8  14      202.89      206.11     45.24 o 
   0   8  14      164.94      176.43     42.29 o 
   1   8  14      217.35      272.66     50.53 o 
   2   8  14     2845.85     2835.76    167.08 o 
  -3   9  14     1415.68     1471.53    158.04 o 
  -2   9  14      200.47      179.67     56.82 o 
  -1   9  14      718.08      766.92     83.59 o 
   0   9  14      195.48      273.03    113.26 o 
   1   9  14      752.34      981.38    174.87 o 
  -1  10  14      419.43      373.76     82.06 o 
  -3   0  15      742.80      863.03    130.36 o 
  -1   0  15      647.37      608.20    100.34 o 
   1   0  15        7.75        0.00     32.73 o 
  -3   1  15      607.23      593.76     73.71 o 
  -2   1  15     1370.85     1410.59    107.56 o 
  -1   1  15       34.57       39.42     24.85 o 
   0   1  15      499.98      490.53     60.96 o 
   1   1  15       34.49       22.13     20.79 o 
   2   1  15     1751.98     1775.50    115.24 o 
  -3   2  15      107.32       84.02     50.32 o 
  -2   2  15      249.65      223.37     75.05 o 
  -1   2  15      317.07      287.55     64.19 o 
   0   2  15      133.24      128.73     33.05 o 
   1   2  15       76.85      105.02     28.63 o 
  -3   3  15        0.52       24.16     26.57 o 
  -2   3  15      251.62      251.32     46.01 o 
  -1   3  15      598.41      541.79    121.84 o 
   0   3  15      251.00      293.68     49.31 o 
   1   3  15       26.16        0.00     19.39 o 
  -2   4  15        0.58       21.90     34.62 o 
  -1   4  15       31.77        0.00     21.28 o 
   0   4  15      119.34      108.57     33.14 o 
   1   4  15      160.63      115.11     30.64 o 
  -1   5  15      575.61      560.70     67.70 o 
   0   5  15       82.98       77.06     27.96 o 
                                                 
